# Supplementary material for: Responses to Real-World and Hypothetical E-Cigarette Flavor Bans Among US Young Adults Who Use Flavored E-Cigarettes
Source: Nicotine Tob Res. 2023 Dec 23;26(8):1113–7. doi: 10.1093/ntr/ntad258 (PMC11260892; doi:10.1093/ntr/ntad258)
Supplement: ntad258_suppl_Supplementary_Data [file ntad258_suppl_supplementary_data.xlsx]

## Sheet: Ages 18-34
Young adults (18-34) 'Ages 18-34'!A4:B11, n= 750		Responses to ban				Young adults who use e-cigarettes exclusively, n =281				Young adults who dual use, n=469				EXCLUSIVE								DUAL								COMBINED
														Response to real-world ban	n=	Unweighted %	95% CI(unwtd)	Weighted n=	Weighted %	95% CI		Response to real-world ban	n=	Unweighted %	95% CI(unwtd)	Weighted n=	Weighted %	95% CI		Response to real-world ban	n=	Unweighted %	95% CI(unwtd)	Weighted n=	Weighted %	95% CI
		C	S	E	Q	n	%			n	%			Combust only	17	6	(3.2-8.9)	615	7.8	(3.6-12)		Combust only	63	13.4	(10.3-16.5)	1813	17.5	(10.6-24.5)		Combust only	80	10.7	(8.5-12.9)	2428	13.3	(8.9-17.8)
Any combustible tobacco use, n= 204, 27.3% (22.7-32)						17	7.8	n= 31, 12.5% (7.7-17.4)		63	17.5	n= 173, 38.6% (31.9-45.3)		Combust+NonCombust	1	0.4	(-0.3-1.1)	23	0.3	(-0.3-0.9)		Combust+NonCombust	11	2.3	(1-3.7)	210	2	(0.7-3.4)		Combust+NonCombust	12	1.6	(0.7-2.5)	232	1.3	(0.5-2.1)
						1	0.3			11	2			Combust+Vape	12	4.3	(1.9-6.6)	338	4.3	(1.6-7)		Combust+Vape	67	14.3	(11.1-17.5)	1460	14.1	(10.2-18)		Combust+Vape	79	10.5	(8.3-12.7)	1798	9.9	(7.4-12.4)
						12	4.3			67	14.1			Combust+NonCombust+Vape	1	0.4	(-0.3-1.1)	13	0.2	(-0.2-0.5)		Combust+NonCombust+Vape	23	4.9	(2.9-6.9)	371	3.6	(1.9-5.3)		Combust+NonCombust+Vape	24	3.2	(1.9-4.5)	385	2.1	(1.2-3.1)
						1	0.2			23	3.6			Combust+Vape+Quit	0	0	0	0	0	0		Combust+Vape+Quit	3	0.6	(-0.1-1.4)	59	0.6	(-0.1-1.2)		Combust+Vape+Quit	3	0.4	(-0.1-0.9)	59	0.3	(0-0.7)
						0	0			3	0.6			Combust+NonCombust+Quit	0	0	0	0	0	0		Combust+NonCombust+Quit	1	0.2	(-0.2-0.6)	7	0.1	(-0.1-0.2)		Combust+NonCombust+Quit	1	0.1	(-0.1-0.4)	7	0	(0-0.1)
						0	0			1	0.1			Combust+NonCombust+Vape+Quit	0	0	0	0	0	0		Combust+NonCombust+Vape+Quit	3	0.6	(-0.1-1.4)	35	0.3	(-0.1-0.8)		Combust+NonCombust+Vape+Quit	3	0.4	(-0.1-0.9)	35	0.2	(0-0.4)
						0	0			3	0.3			Combust+Quit	0	0	0	0	0	0		Combust+Quit	2	0.4	(-0.2-1)	39	0.4	(-0.2-0.9)		Combust+Quit	2	0.3	(-0.1-0.6)	39	0.2	(-0.1-0.5)
						0	0			2	0.4			NonCombust only	4	1.4	(0-2.8)	119	1.5	(-0.1-3.1)		NonCombust only	10	2.1	(0.8-3.4)	159	1.5	(0.4-2.7)		NonCombust only	14	1.9	(0.9-2.8)	277	1.5	(0.6-2.5)
Any heated or smokeless tobacco use, but no combustible tobacco use, n= 49, 6% (4.1-7.9)						4	1.5	n= 9, 2.6% (0.7-4.6)		10	1.5	n= 40, 8.5% (5.5-11.5)		NonCombust+Vape	4	1.4	(0-2.8)	74	0.9	(0-1.9)		NonCombust+Vape	30	6.4	(4.2-8.6)	723	7	(4.2-9.8)		NonCombust+Vape	34	4.5	(3-6)	797	4.4	(2.7-6)
						4	0.9			30	7			NonCombust+Quit	1	0.4	(-0.3-1.1)	16	0.2	(-0.2-0.6)		NonCombust+Quit	0	0	0	0	0	0		NonCombust+Quit	1	0.1	(-0.1-0.4)	16	0.1	(-0.1-0.3)
						1	0.2			0	0			NonCombust+Vape+Quit	0	0	0	0	0	0		NonCombust+Vape+Quit	0	0	0	0	0	0		NonCombust+Vape+Quit	0	0	0	0	0	0
						0	0			0	0			Vape only	223	79.4	(74.6-84.1)	6284	79.7	(74.2-85.2)		Vape only	242	51.6	(47.1-56.1)	5168	50	(43.5-56.5)		Vape only	465	62	(58.5-65.5)	11452	62.8	(58.1-67.6)
Continue vaping only, or quit all tobacco, n= 473, 64% (59.3-68.8)						223	79.7	n= 226, 80.5% (75.1-86)		242	50	n= 247, 51.4% (44.9-58)		Vape+Quit	3	1.1	(-0.1-2.3)	68	0.9	(-0.2-2)		Vape+Quit	5	1.1	(0.1-2)	150	1.4	(-0.3-3.2)		Vape+Quit	8	1.1	(0.3-1.8)	218	1.2	(0.1-2.3)
						3	0.9			5	1.4			Quit only	15	5.3	(2.7-8)	336	4.3	(1.9-6.7)		Quit only	9	1.9	(0.7-3.2)	146	1.4	(0.3-2.6)		Quit only	24	3.2	(1.9-4.5)	482	2.6	(1.4-3.9)
Quit all tobacco, n= 24, 2.6% (1.4-3.9)						15	4.3	n= 15, 4.3% (1.9-6.7)		9	1.4	n= 9, 1.4% (0.3-2.6)		AnyCombust	31	11	(7.3-14.7)	989	12.5	(7.7-17.4)		AnyCombust	173	36.9	(32.5-41.3)	3993	38.6	(31.9-45.3)		AnyCombust	204	27.2	(24-30.4)	4983	27.3	(22.7-32)
														AnyNonCombust	11	3.9	(1.6-6.2)	244	3.1	(1.1-5.1)		AnyNonCombust	78	16.6	(13.2-20)	1505	14.6	(10.9-18.2)		AnyNonCombust	89	11.9	(9.5-14.2)	1749	9.6	(7.3-11.9)
Young adults who use e-cigarettes exclusively	n*	31	11	243	19	REAL-WORLD E-CIGARETTE FLAVOR RESTRICTIONS								AnyVape	243	86.5	(82.5-90.5)	6777	85.9	(81-90.9)		AnyVape	373	79.5	(75.9-83.2)	7966	77.1	(70.2-83.9)		AnyVape	616	82.1	(79.4-84.9)	14743	80.9	(76.4-85.4)
	%*	12.5 (7.7-17.4)	3.1 (1.1-5.1)	85.9 (81-90.9)	5.3 (2.7-8)									AnyQuit	19	6.8	(3.8-9.7)	420	5.3	(2.7-8)		AnyQuit	23	4.9	(2.9-6.9)	435	4.2	(2-6.5)		AnyQuit	42	5.6	(4-7.2)	855	4.7	(3-6.4)
Young adults who dual use	n*	173	78	373	23									NonCombust	9	3.2	(1.1-5.3)	208	2.6	(0.7-4.6)		NonCombust	40	8.5	(6-11.1)	882	8.5	(5.5-11.5)		NonCombust	49	6.5	(4.8-8.3)	1090	6	(4.1-7.9)
	%*	38.6 (31.9-45.3)	14.6 (10.9-18.2)	77.1 (70.2-83.9)	4.2 (2-6.5)									Vape	226	80.4	(75.8-85.1)	6352	80.5	(75.1-86)		Vape	247	52.7	(48.1-57.2)	5318	51.4	(44.9-58)		Vape	473	63.1	(59.6-66.5)	11669	64	(59.3-68.8)
Young adults (18-34) who use flavored e-cigarettes, n= 503		Responses to ban				Young adults who use e-cigarettes exclusively, n =158				Young adults who dual use, n=345				EXCLUSIVE								DUAL								COMBINED
														Response to Hypothetical	n=	Unweighted %	95% CI(unwtd)	Weighted n=	Weighted %	95% CI		Response to Hypothetical	n=	Unweighted %	95% CI(unwtd)	Weighted n=	Weighted %	95% CI		Response to Hypothetical	n=	Unweighted %	95% CI(unwtd)	Weighted n=	Weighted %	95% CI
		C	S	E	Q	n	%			n	%			Combust only	11	7	(3-11)	329	7.9	(2.1-13.7)		Combust only	71	20.6	(16.3-24.9)	1350	21.1	(15.6-26.6)		Combust only	82	16.3	(13.1-19.5)	1679	15.9	(11.9-20)
Any combustible tobacco use, n= 171, 34% (28.8-39.2)						11	7.9	n= 29, 20.9% (12.6-29.2)		71	21.1	n= 142, 42.5% (35.9-49.1)		Combust+NonCombust	2	1.3	(-0.5-3)	76	1.8	(-0.8-4.4)		Combust+NonCombust	10	2.9	(1.1-4.7)	175	2.7	(0.8-4.6)		Combust+NonCombust	12	2.4	(1-3.7)	251	2.4	(0.9-3.9)
						2	1.8			10	2.7			Combust+Vape	11	7	(3-11)	229	5.5	(2-9)		Combust+Vape	38	11	(7.7-14.3)	707	11	(7-15.1)		Combust+Vape	49	9.7	(7.1-12.3)	935	8.9	(6-11.7)
						11	5.5			38	11			Combust+NonCombust+Vape	1	0.6	(-0.6-1.9)	109	2.6	(-2.5-7.7)		Combust+NonCombust+Vape	14	4.1	(2-6.2)	350	5.5	(2.2-8.8)		Combust+NonCombust+Vape	15	3	(1.5-4.5)	459	4.3	(1.5-7.2)
						1	2.6			14	5.5			Combust+Vape+Quit	1	0.6	(-0.6-1.9)	45	1.1	(-1.1-3.2)		Combust+Vape+Quit	3	0.9	(-0.1-1.9)	35	0.5	(-0.1-1.2)		Combust+Vape+Quit	4	0.8	(0-1.6)	80	0.8	(-0.2-1.7)
						1	1.1			3	0.5			Combust+NonCombust+Quit	0	0	0	0	0	0		Combust+NonCombust+Quit	1	0.3	(-0.3-0.9)	5	0.1	(-0.1-0.2)		Combust+NonCombust+Quit	1	0.2	(-0.2-0.6)	5	0	(0-0.1)
						0	0			1	0.1			Combust+NonCombust+Vape+Quit	1	0.6	(-0.6-1.9)	18	0.4	(-0.4-1.3)		Combust+NonCombust+Vape+Quit	4	1.2	(0-2.3)	53	0.8	(0-1.7)		Combust+NonCombust+Vape+Quit	5	1	(0.1-1.9)	71	0.7	(0-1.3)
						1	0.4			4	0.8			Combust+Quit	2	1.3	(-0.5-3)	61	1.5	(-0.8-3.7)		Combust+Quit	1	0.3	(-0.3-0.9)	45	0.7	(-0.7-2.1)		Combust+Quit	3	0.6	(-0.1-1.3)	106	1	(-0.2-2.2)
						2	1.5			1	0.7			NonCombust only	3	1.9	(-0.3-4.1)	55	1.3	(-0.3-2.9)		NonCombust only	10	2.9	(1.1-4.7)	121	1.9	(0.6-3.2)		NonCombust only	13	2.6	(1.2-4)	175	1.7	(0.7-2.7)
Any use of heated or smokeless tobacco use, but not combustible tobacco, n= 30, 4.7% (2.7-6.6)						3	1.3	n= 5, 2.2% (0.1-4.3)		10	1.9	n= 25, 6.3% (3.3-9.2)		NonCombust+Vape	2	1.3	(-0.5-3)	37	0.9	(-0.4-2.2)		NonCombust+Vape	8	2.3	(0.7-3.9)	161	2.5	(0.6-4.5)		NonCombust+Vape	10	2	(0.8-3.2)	198	1.9	(0.6-3.2)
						2	0.9			8	2.5			NonCombust+Quit	0	0	0	0	0	0		NonCombust+Quit	5	1.4	(0.2-2.7)	95	1.5	(-0.2-3.2)		NonCombust+Quit	5	1	(0.1-1.9)	95	0.9	(-0.1-1.9)
						0	0			5	1.5			NonCombust+Vape+Quit	0	0	0	0	0	0		NonCombust+Vape+Quit	2	0.6	(-0.2-1.4)	24	0.4	(-0.3-1)		NonCombust+Vape+Quit	2	0.4	(-0.2-0.9)	24	0.2	(-0.2-0.6)
						0	0			2	0.4			Vape only	75	47.5	(39.6-55.3)	1877	45.3	(36.4-54.3)		Vape only	131	38	(32.8-43.1)	2437	38.1	(31.5-44.6)		Vape only	206	41	(36.6-45.3)	4314	40.9	(35.6-46.2)
Continue vaping only, or quit all tobacco, n= 219, 43.8% (38.5-49.1)						75	45.3	n= 81, 50.2% (41.1-59.3)		131	38.1	n= 138, 39.6% (33.1-46.2)		Vape+Quit	6	3.8	(0.8-6.8)	202	4.9	(0.8-9)		Vape+Quit	7	2	(0.5-3.5)	102	1.6	(0.2-2.9)		Vape+Quit	13	2.6	(1.2-4)	304	2.9	(1.1-4.7)
						6	4.9			7	1.6			Quit only	43	27.2	(20.2-34.2)	1105	26.7	(18.9-34.4)		Quit only	40	11.6	(8.2-15)	743	11.6	(7.5-15.7)		Quit only	83	16.5	(13.2-19.8)	1848	17.5	(13.6-21.5)
Quit all tobacco, n= 83, 17.5% (13.6-21.5)						43	26.7	n= 43, 26.7% (18.9-34.4)		40	11.6	n= 40, 11.6% (7.5-15.7)		AnyCombust	29	18.4	(12.3-24.5)	866	20.9	(12.6-29.2)		AnyCombust	142	41.2	(35.9-46.4)	2721	42.5	(35.9-49.1)		AnyCombust	171	34	(29.8-38.1)	3586	34	(28.8-39.2)
														AnyNonCombust	9	5.7	(2-9.3)	294	7.1	(1.2-13)		AnyNonCombust	54	15.7	(11.8-19.5)	984	15.4	(10.7-20)		AnyNonCombust	63	12.5	(9.6-15.4)	1278	12.1	(8.5-15.7)
Young adults who use e-cigarettes exclusively	n*	29	9	97	53	HYPOTHETICAL E-CIGARETTE FLAVOR RESTRICTIONS								AnyVape	97	61.4	(53.7-69.1)	2517	60.8	(51.9-69.6)		AnyVape	207	60	(54.8-65.2)	3869	60.4	(54-66.9)		AnyVape	304	60.4	(56.1-64.7)	6386	60.6	(55.3-65.8)
	%*	20.9 (12.6-29.2)	7.1 (1.2-13)	60.8 (51.9-69.6)	34.5 (26-43)									AnyQuit	53	33.5	(26.1-41)	1431	34.5	(26-43)		AnyQuit	63	18.3	(14.2-22.4)	1102	17.2	(12.4-22)		AnyQuit	116	23.1	(19.4-26.8)	2533	24	(19.5-28.5)
Young adults who dual use	n*	142	54	207	63									NonCombust	5	3.2	(0.4-5.9)	92	2.2	(0.1-4.3)		NonCombust	25	7.2	(4.5-10)	400	6.3	(3.3-9.2)		NonCombust	30	6	(3.9-8)	492	4.7	(2.7-6.6)
	%*	42.5 (35.9-49.1)	15.4 (10.7-20)	60.4 (54-66.9)	17.2 (12.4-22)									Vape	81	51.3	(43.4-59.1)	2080	50.2	(41.1-59.3)		Vape	138	40	(34.8-45.2)	2539	39.6	(33.1-46.2)		Vape	219	43.5	(39.2-47.9)	4618	43.8	(38.5-49.1)

## Sheet: Women 18-34
Women (18-34) who use flavored e-cigarettes, n= 338		Responses to ban				Women who use e-cigarettes exclusively, n =141				Women who dual use, n=197				EXCLUSIVE								DUAL								COMBINED
														Response to real-world ban	n=	Unweighted %	95% CI(unwtd)	Weighted n=	Weighted %	95% CI		Response to real-world ban	n=	Unweighted %	95% CI(unwtd)	Weighted n=	Weighted %	95% CI		Response to real-world ban	n=	Unweighted %	95% CI(unwtd)	Weighted n=	Weighted %	95% CI
		C	S	E	Q	n	%			n	%			Combust only	10	7.1	(2.8-11.4)	403	7.9	(2.7-13)		Combust only	31	15.7	(10.6-20.9)	948	19	(11.5-26.5)		Combust only	41	12.1	(8.6-15.6)	1351	13.4	(8.8-18)
Any use of combustible tobacco, n= 81, 23.9% (18.4-29.3)						10	7.9	n= 13, 10.4% (4.6-16.2)		31	42.4	n= 68, 37.7% (29.1-46.3)		Combust+NonCombust	0	0	0	0	0	0		Combust+NonCombust	2	1	(-0.4-2.4)	31	0.6	(-0.3-1.5)		Combust+NonCombust	2	0.6	(-0.2-1.4)	31	0.3	(-0.1-0.7)
						0	0			2	3.8			Combust+Vape	3	2.1	(-0.3-4.5)	129	2.5	(-0.3-5.4)		Combust+Vape	30	15.2	(10.2-20.3)	800	16	(9.8-22.3)		Combust+Vape	33	9.8	(6.6-12.9)	929	9.2	(5.7-12.7)
						3	2.5			30	23.8			Combust+NonCombust+Vape	0	0	0	0	0	0		Combust+NonCombust+Vape	4	2	(0-4)	80	1.6	(-0.4-3.6)		Combust+NonCombust+Vape	4	1.2	(0-2.3)	80	0.8	(-0.2-1.8)
						0	0			4	8.1			Combust+Vape+Quit	0	0	0	0	0	0		Combust+Vape+Quit	1	0.5	(-0.5-1.5)	21	0.4	(-0.4-1.2)		Combust+Vape+Quit	1	0.3	(-0.3-0.9)	21	0.2	(-0.2-0.6)
						0	0			1	1			Combust+NonCombust+Quit	0	0	0	0	0	0		Combust+NonCombust+Quit	0	0	0	0	0	0		Combust+NonCombust+Quit	0	0	0	0	0	0
						0	0			0	1.1			Combust+NonCombust+Vape+Quit	0	0	0	0	0	0		Combust+NonCombust+Vape+Quit	0	0	0	0	0	0		Combust+NonCombust+Vape+Quit	0	0	0	0	0	0
						0	0			0	4.3			Combust+Quit	0	0	0	0	0	0		Combust+Quit	0	0	0	0	0	0		Combust+Quit	0	0	0	0	0	0
						0	0			0	0.2			NonCombust only	1	0.7	(-0.7-2.1)	54	1.1	(-1-3.1)		NonCombust only	6	3	(0.6-5.5)	105	2.1	(0.1-4.1)		NonCombust only	7	2.1	(0.5-3.6)	160	1.6	(0.1-3)
Any use of heated or smokeless tobacco use, but not combustible tobacco, n= 15, 4.1% (1.8-6.4)						1	1.1	n= 1, 1.1% (-1-3.1)		6	1.5	n= 14, 7.2% (3.1-11.4)		NonCombust+Vape	0	0	0	0	0	0		NonCombust+Vape	8	4.1	(1.3-6.8)	255	5.1	(1.4-8.8)		NonCombust+Vape	8	2.4	(0.7-4)	255	2.5	(0.7-4.3)
						0	0			8	2.5			NonCombust+Quit	0	0	0	0	0	0		NonCombust+Quit	0	0	0	0	0	0		NonCombust+Quit	0	0	0	0	0	0
						0	0			0	0			NonCombust+Vape+Quit	0	0	0	0	0	0		NonCombust+Vape+Quit	0	0	0	0	0	0		NonCombust+Vape+Quit	0	0	0	0	0	0
						0	0			0	0			Vape only	118	83.7	(77.5-89.9)	4272	83.4	(76.6-90.2)		Vape only	109	55.3	(48.3-62.3)	2566	51.5	(42.7-60.2)		Vape only	227	67.2	(62.1-72.2)	6839	67.6	(61.7-73.5)
Continue vaping only, or quit all tobacco, n= 230, 68.9% (63.1-74.8)						118	83.4	n= 120, 84.5% (77.8-91.1)		109	9.9	n= 110, 53% (44.2-61.7)		Vape+Quit	2	1.4	(-0.6-3.4)	57	1.1	(-0.6-2.8)		Vape+Quit	1	0.5	(-0.5-1.5)	75	1.5	(-1.4-4.5)		Vape+Quit	3	0.9	(-0.1-1.9)	132	1.3	(-0.4-3)
						2	1.1			1	0.2			Quit only	7	5	(1.3-8.6)	209	4.1	(0.8-7.3)		Quit only	5	2.5	(0.3-4.8)	106	2.1	(-0.1-4.3)		Quit only	12	3.6	(1.6-5.5)	315	3.1	(1.1-5.1)
Quit all tobacco, n= 12, 3.1% (1.1-5.1)						7	4.1	n= 7, 4.1% (0.8-7.3)		5	1.2	n= 5, 2.1% (-0.1-4.3)		AnyCombust	13	9.2	(4.4-14.1)	533	10.4	(4.6-16.2)		AnyCombust	68	34.5	(27.8-41.2)	1880	37.7	(29.1-46.3)		AnyCombust	81	24	(19.4-28.5)	2412	23.9	(18.4-29.3)
														AnyNonCombust	1	0.7	(-0.7-2.1)	54	1.1	(-1-3.1)		AnyNonCombust	20	10.2	(5.9-14.4)	471	9.4	(4.8-14.1)		AnyNonCombust	21	6.2	(3.6-8.8)	525	5.2	(2.7-7.7)
Women who use e-cigarettes exclusively	n*	13	1	123	9	REAL-WORLD E-CIGARETTE FLAVOR RESTRICTIONS								AnyVape	123	87.2	(81.7-92.8)	4458	87	(80.8-93.2)		AnyVape	153	77.7	(71.8-83.5)	3796	76.1	(68.3-83.9)		AnyVape	276	81.7	(77.5-85.8)	8255	81.6	(76.6-86.7)
	%*	10.4 (4.6-16.2)	1.1 (-1-3.1)	87 (80.8-93.2)	5.2 (1.5-8.8)									AnyQuit	9	6.4	(2.3-10.5)	266	5.2	(1.5-8.8)		AnyQuit	7	3.6	(0.9-6.2)	202	4	(0.3-7.8)		AnyQuit	16	4.7	(2.5-7)	467	4.6	(2-7.2)
Women who dual use	n*	68	20	153	7									NonCombust	1	0.7	(-0.7-2.1)	54	1.1	(-1-3.1)		NonCombust	14	7.1	(3.5-10.7)	360	7.2	(3.1-11.4)		NonCombust	15	4.4	(2.2-6.6)	414	4.1	(1.8-6.4)
	%*	37.7 (29.1-46.3)	9.4 (4.8-14.1)	76.1 (68.3-83.9)	4 (0.3-7.8)									Vape	120	85.1	(79.2-91.1)	4329	84.5	(77.8-91.1)		Vape	110	55.8	(48.8-62.8)	2641	53	(44.2-61.7)		Vape	230	68	(63.1-73)	6970	68.9	(63.1-74.8)
Women (18-34) who use flavored e-cigarettes, n= 233		Responses to ban				Women who use e-cigarettes exclusively, n =77				Women who dual use, n=156				EXCLUSIVE								DUAL								COMBINED
														Response to Hypothetical	n=	Unweighted %	95% CI(unwtd)	Weighted n=	Weighted %	95% CI		Response to Hypothetical	n=	Unweighted %	95% CI(unwtd)	Weighted n=	Weighted %	95% CI		Response to Hypothetical	n=	Unweighted %	95% CI(unwtd)	Weighted n=	Weighted %	95% CI
		C	S	E	Q	n	%			n	%			Combust only	5	6.5	(0.9-12.1)	227	8.8	(0-17.6)		Combust only	38	24.4	(17.5-31.2)	854	24.6	(16.5-32.8)		Combust only	43	18.5	(13.4-23.5)	1081	17.9	(11.9-23.8)
Any use of combustible tobacco, n= 79, 34.6% (27.2-42)						5	8.8	n= 16, 25% (12.6-37.4)		38	42.4	n= 63, 41.7% (32.5-51)		Combust+NonCombust	1	1.3	(-1.3-3.9)	45	1.7	(-1.7-5.2)		Combust+NonCombust	4	2.6	(0.1-5.1)	77	2.2	(0-4.4)		Combust+NonCombust	5	2.1	(0.3-4)	122	2	(0.1-3.9)
						1	1.7			4	3.8			Combust+Vape	6	7.8	(1.7-13.9)	157	6.1	(0.9-11.2)		Combust+Vape	11	7.1	(3-11.1)	244	7	(2.4-11.7)		Combust+Vape	17	7.3	(3.9-10.7)	401	6.6	(3.2-10.1)
						6	6.1			11	23.8			Combust+NonCombust+Vape	1	1.3	(-1.3-3.9)	109	4.2	(-3.9-12.4)		Combust+NonCombust+Vape	6	3.8	(0.8-6.9)	188	5.4	(0.6-10.3)		Combust+NonCombust+Vape	7	3	(0.8-5.2)	297	4.9	(0.5-9.3)
						1	4.2			6	8.1			Combust+Vape+Quit	1	1.3	(-1.3-3.9)	45	1.7	(-1.7-5.2)		Combust+Vape+Quit	2	1.3	(-0.5-3.1)	21	0.6	(-0.3-1.5)		Combust+Vape+Quit	3	1.3	(-0.2-2.7)	66	1.1	(-0.5-2.6)
						1	1.7			2	1			Combust+NonCombust+Quit	0	0	0	0	0	0		Combust+NonCombust+Quit	0	0	0	0	0	0		Combust+NonCombust+Quit	0	0	0	0	0	0
						0	0			0	1.1			Combust+NonCombust+Vape+Quit	1	1.3	(-1.3-3.9)	18	0.7	(-0.7-2.1)		Combust+NonCombust+Vape+Quit	1	0.6	(-0.6-1.9)	18	0.5	(-0.5-1.6)		Combust+NonCombust+Vape+Quit	2	0.9	(-0.3-2.1)	36	0.6	(-0.2-1.4)
						1	0.7			1	4.3			Combust+Quit	1	1.3	(-1.3-3.9)	45	1.7	(-1.7-5.2)		Combust+Quit	1	0.6	(-0.6-1.9)	45	1.3	(-1.3-3.9)		Combust+Quit	2	0.9	(-0.3-2.1)	90	1.5	(-0.6-3.6)
						1	1.7			1	0.2			NonCombust only	1	1.3	(-1.3-3.9)	25	1	(-1-2.9)		NonCombust only	2	1.3	(-0.5-3.1)	28	0.8	(-0.4-2)		NonCombust only	3	1.3	(-0.2-2.7)	52	0.9	(-0.2-1.9)
Any use of heated or smokeless tobacco use, but not combustible tobacco, n= 9, 2.9% (0.8-5)						1	1	n= 1, 1% (-1-2.9)		2	1.5	n= 8, 4.3% (0.9-7.7)		NonCombust+Vape	0	0	0	0	0	0		NonCombust+Vape	3	1.9	(-0.3-4.1)	76	2.2	(-0.5-4.9)		NonCombust+Vape	3	1.3	(-0.2-2.7)	76	1.3	(-0.3-2.8)
						0	0			3	2.5			NonCombust+Quit	0	0	0	0	0	0		NonCombust+Quit	2	1.3	(-0.5-3.1)	26	0.7	(-0.5-2)		NonCombust+Quit	2	0.9	(-0.3-2.1)	26	0.4	(-0.3-1.1)
						0	0			2	0			NonCombust+Vape+Quit	0	0	0	0	0	0		NonCombust+Vape+Quit	1	0.6	(-0.6-1.9)	21	0.6	(-0.6-1.8)		NonCombust+Vape+Quit	1	0.4	(-0.4-1.3)	21	0.3	(-0.3-1)
						0	0			1	0			Vape only	31	40.3	(29.1-51.5)	982	38.1	(26.1-50)		Vape only	62	39.7	(32-47.5)	1334	38.5	(29.2-47.7)		Vape only	93	39.9	(33.6-46.2)	2315	38.3	(31-45.6)
Continue vaping only, or quit all tobacco, n= 101, 42.2% (34.7-49.6)						31	38.1	n= 36, 44.9% (32.5-57.4)		62	9.9	n= 65, 40.1% (30.8-49.4)		Vape+Quit	5	6.5	(0.9-12.1)	177	6.9	(0.6-13.2)		Vape+Quit	3	1.9	(-0.3-4.1)	57	1.6	(-0.5-3.7)		Vape+Quit	8	3.4	(1.1-5.8)	234	3.9	(0.9-6.8)
						5	6.9			3	0.2			Quit only	24	31.2	(20.6-41.8)	751	29.1	(18-40.2)		Quit only	20	12.8	(7.5-18.1)	479	13.8	(7.5-20.2)		Quit only	44	18.9	(13.8-23.9)	1229	20.3	(14.4-26.3)
Quit all tobacco, n= 44, 20.3% (14.4-26.3)						24	29.1	n= 24, 29.1% (18-40.2)		20	1.2	n= 20, 13.8% (7.5-20.2)		AnyCombust	16	20.8	(11.5-30)	645	25	(12.6-37.4)		AnyCombust	63	40.4	(32.6-48.2)	1447	41.7	(32.5-51)		AnyCombust	79	33.9	(27.8-40)	2092	34.6	(27.2-42)
														AnyNonCombust	4	5.2	(0.1-10.3)	196	7.6	(-1.3-16.5)		AnyNonCombust	19	12.2	(7-17.4)	433	12.5	(6.3-18.6)		AnyNonCombust	23	9.9	(6-13.7)	629	10.4	(5.3-15.5)
Women who use e-cigarettes exclusively	n*	16	4	45	32	HYPOTHETICAL E-CIGARETTE FLAVOR BAN								AnyVape	45	58.4	(47.2-69.7)	1487	57.7	(45.1-70.2)		AnyVape	89	57.1	(49.2-64.9)	1958	56.5	(47.2-65.8)		AnyVape	134	57.5	(51.1-63.9)	3445	57	(49.5-64.5)
	%*	25 (12.6-37.4)	7.6 (-1.3-16.5)	57.7 (45.1-70.2)	40.2 (27.9-52.4)									AnyQuit	32	41.6	(30.3-52.8)	1035	40.2	(27.9-52.4)		AnyQuit	30	19.2	(13-25.5)	666	19.2	(12-26.4)		AnyQuit	62	26.6	(20.9-32.3)	1701	28.1	(21.4-34.8)
Women who dual use	n*	63	19	89	30									NonCombust	1	1.3	(-1.3-3.9)	25	1	(-1-2.9)		NonCombust	8	5.1	(1.6-8.6)	150	4.3	(0.9-7.7)		NonCombust	9	3.9	(1.4-6.4)	175	2.9	(0.8-5)
	%*	41.7 (32.5-51)	12.5 (6.3-18.6)	56.5 (47.2-65.8)	19.2 (12-26.4)									Vape	36	46.8	(35.4-58.2)	1159	44.9	(32.5-57.4)		Vape	65	41.7	(33.8-49.5)	1391	40.1	(30.8-49.4)		Vape	101	43.3	(36.9-49.8)	2549	42.2	(34.7-49.6)

## Sheet: Men 18-34
Men (18-34) who use flavored e-cigarettes, n= 382		Responses to ban				Men who use e-cigarettes exclusively, n =129				Men who dual use, n=253				EXCLUSIVE								DUAL								COMBINED
														Response to real-world ban	n=	Unweighted %	95% CI(unwtd)	Weighted n=	Weighted %	95% CI		Response to real-world ban	n=	Unweighted %	95% CI(unwtd)	Weighted n=	Weighted %	95% CI		Response to real-world ban	n=	Unweighted %	95% CI(unwtd)	Weighted n=	Weighted %	95% CI
		C	S	E	Q	n	%			n	%			Combust only	7	5.4	(1.5-9.4)	212	8.7	(0.3-17.1)		Combust only	30	11.9	(7.8-15.9)	809	16.9	(4.1-29.8)		Combust only	37	9.7	(6.7-12.7)	1020	14.2	(5-23.3)
Any use of combustible tobacco, n= 114, 32.2% (23.8-40.6)						7	8.7	n= 16, 15.3% (6.4-24.3)		30	42.4	n= 98, 40.8% (29.9-51.8)		Combust+NonCombust	1	0.8	(-0.8-2.3)	23	0.9	(-0.9-2.8)		Combust+NonCombust	9	3.6	(1.3-5.9)	178	3.7	(0.9-6.5)		Combust+NonCombust	10	2.6	(1-4.2)	201	2.8	(0.8-4.7)
						1	0.9			9	3.8			Combust+Vape	7	5.4	(1.5-9.4)	126	5.2	(1.2-9.1)		Combust+Vape	34	13.4	(9.2-17.7)	611	12.8	(7.7-17.9)		Combust+Vape	41	10.7	(7.6-13.9)	736	10.2	(6.6-13.8)
						7	5.2			34	23.8			Combust+NonCombust+Vape	1	0.8	(-0.8-2.3)	13	0.5	(-0.5-1.6)		Combust+NonCombust+Vape	18	7.1	(3.9-10.3)	254	5.3	(2.7-8)		Combust+NonCombust+Vape	19	5	(2.8-7.2)	268	3.7	(2-5.5)
						1	0.5			18	8.1			Combust+Vape+Quit	0	0	0	0	0	0		Combust+Vape+Quit	1	0.4	(-0.4-1.2)	16	0.3	(-0.3-1)		Combust+Vape+Quit	1	0.3	(-0.3-0.8)	16	0.2	(-0.2-0.7)
						0	0			1	1			Combust+NonCombust+Quit	0	0	0	0	0	0		Combust+NonCombust+Quit	1	0.4	(-0.4-1.2)	7	0.1	(-0.1-0.4)		Combust+NonCombust+Quit	1	0.3	(-0.3-0.8)	7	0.1	(-0.1-0.3)
						0	0			1	1.1			Combust+NonCombust+Vape+Quit	0	0	0	0	0	0		Combust+NonCombust+Vape+Quit	3	1.2	(-0.2-2.5)	35	0.7	(-0.2-1.6)		Combust+NonCombust+Vape+Quit	3	0.8	(-0.1-1.7)	35	0.5	(-0.1-1.1)
						0	0			3	4.3			Combust+Quit	0	0	0	0	0	0		Combust+Quit	2	0.8	(-0.3-1.9)	39	0.8	(-0.3-2)		Combust+Quit	2	0.5	(-0.2-1.3)	39	0.5	(-0.2-1.3)
						0	0			2	0.2			NonCombust only	2	1.6	(-0.6-3.7)	44	1.8	(-0.7-4.3)		NonCombust only	4	1.6	(0-3.1)	53	1.1	(-0.1-2.3)		NonCombust only	6	1.6	(0.3-2.8)	97	1.3	(0.2-2.5)
Any use of heated or smokeless tobacco use, but not combustible tobacco, n= 31, 7.8% (4.8-10.9)						2	1.8	n= 7, 5.5% (1.4-9.5)		4	1.5	n= 24, 9% (4.9-13.2)		NonCombust+Vape	4	3.1	(0.1-6.1)	74	3	(0-6)		NonCombust+Vape	20	7.9	(4.6-11.3)	377	7.9	(3.9-11.9)		NonCombust+Vape	24	6.3	(3.8-8.7)	451	6.3	(3.5-9)
						4	3			20	2.5			NonCombust+Quit	1	0.8	(-0.8-2.3)	16	0.6	(-0.6-1.9)		NonCombust+Quit	0	0	0	0	0	0		NonCombust+Quit	1	0.3	(-0.3-0.8)	16	0.2	(-0.2-0.6)
						1	0.6			0	0			NonCombust+Vape+Quit	0	0	0	0	0	0		NonCombust+Vape+Quit	0	0	0	0	0	0		NonCombust+Vape+Quit	0	0	0	0	0	0
						0	0			0	0			Vape only	98	76	(68.5-83.4)	1807	74.2	(64.6-83.7)		Vape only	123	48.6	(42.4-54.8)	2280	47.8	(37.7-57.9)		Vape only	221	57.9	(52.9-62.8)	4087	56.7	(48.8-64.6)
Continue vaping only, or quit all tobacco, n= 226, 57.9% (49.9-65.8)						98	74.2	n= 99, 74.6% (65.1-84.2)		123	9.9	n= 127, 49.3% (39.1-59.5)		Vape+Quit	1	0.8	(-0.8-2.3)	11	0.5	(-0.5-1.4)		Vape+Quit	4	1.6	(0-3.1)	75	1.6	(-0.6-3.7)		Vape+Quit	5	1.3	(0.2-2.5)	86	1.2	(-0.2-2.6)
						1	0.5			4	0.2			Quit only	7	5.4	(1.5-9.4)	111	4.6	(1.2-8)		Quit only	4	1.6	(0-3.1)	40	0.8	(-0.1-1.8)		Quit only	11	2.9	(1.2-4.6)	151	2.1	(0.8-3.4)
Quit all tobacco, n= 11, 2.1% (0.8-3.4)						7	4.6	n= 7, 4.6% (1.2-8)		4	1.2	n= 4, 0.8% (-0.1-1.8)		AnyCombust	16	12.4	(6.6-18.2)	373	15.3	(6.4-24.3)		AnyCombust	98	38.7	(32.7-44.8)	1949	40.8	(29.9-51.8)		AnyCombust	114	29.8	(25.2-34.5)	2322	32.2	(23.8-40.6)
														AnyNonCombust	9	7	(2.5-11.4)	169	7	(2.4-11.5)		AnyNonCombust	55	21.7	(16.6-26.9)	905	19	(13-24.9)		AnyNonCombust	64	16.8	(13-20.5)	1074	14.9	(10.8-19)
Men who use e-cigarettes exclusively	n*	16	9	111	9	REAL-WORLD E-CIGARETTE FLAVOR RESTRICTIONS								AnyVape	111	86	(80-92.1)	2031	83.4	(74.4-92.4)		AnyVape	203	80.2	(75.3-85.2)	3647	76.4	(64.1-88.7)		AnyVape	314	82.2	(78.3-86.1)	5678	78.8	(69.9-87.6)
	%*	15.3 (6.4-24.3)	7 (2.4-11.5)	83.4 (74.4-92.4)	5.7 (1.9-9.4)									AnyQuit	9	7	(2.5-11.4)	138	5.7	(1.9-9.4)		AnyQuit	15	5.9	(3-8.9)	211	4.4	(1.5-7.3)		AnyQuit	24	6.3	(3.8-8.7)	349	4.8	(2.6-7.1)
Men who dual use	n*	98	55	203	15									NonCombust	7	5.4	(1.5-9.4)	133	5.5	(1.4-9.5)		NonCombust	24	9.5	(5.9-13.1)	430	9	(4.9-13.2)		NonCombust	31	8.1	(5.4-10.9)	564	7.8	(4.8-10.9)
	%*	40.8 (29.9-51.8)	19 (13-24.9)	76.4 (64.1-88.7)	4.4 (1.5-7.3)									Vape	99	76.7	(69.4-84.1)	1819	74.6	(65.1-84.2)		Vape	127	50.2	(44-56.4)	2354	49.3	(39.1-59.5)		Vape	226	59.2	(54.2-64.1)	4173	57.9	(49.9-65.8)
Men (18-34) who use flavored e-cigarettes, n= 249		Responses to ban				Men who use e-cigarettes exclusively, n =75				Men who dual use, n=174				EXCLUSIVE								DUAL								COMBINED
														Response to Hypothetical	n=	Unweighted %	95% CI(unwtd)	Weighted n=	Weighted %	95% CI		Response to Hypothetical	n=	Unweighted %	95% CI(unwtd)	Weighted n=	Weighted %	95% CI		Response to Hypothetical	n=	Unweighted %	95% CI(unwtd)	Weighted n=	Weighted %	95% CI
		C	S	E	Q	n	%			n	%			Combust only	5	6.7	(0.9-12.4)	75	5.4	(0.5-10.4)		Combust only	33	19	(13.1-24.8)	496	18.8	(10.8-26.8)		Combust only	38	15.3	(10.8-19.8)	571	14.2	(8.5-19.8)
Any use of combustible tobacco, n= 87, 34.7% (27.2-42.1)						5	5.4	n= 12, 14% (5.9-22)		33	42.4	n= 75, 45.6% (35.7-55.4)		Combust+NonCombust	1	1.3	(-1.3-4)	31	2.2	(-2.2-6.6)		Combust+NonCombust	6	3.4	(0.7-6.2)	98	3.7	(0.2-7.3)		Combust+NonCombust	7	2.8	(0.7-4.9)	129	3.2	(0.4-6)
						1	2.2			6	3.8			Combust+Vape	5	6.7	(0.9-12.4)	72	5.2	(0.5-9.8)		Combust+Vape	24	13.8	(8.6-19)	424	16.1	(8.7-23.4)		Combust+Vape	29	11.6	(7.6-15.7)	496	12.3	(7.2-17.4)
						5	5.2			24	23.8			Combust+NonCombust+Vape	0	0	0	0	0	0		Combust+NonCombust+Vape	7	4	(1.1-7)	131	4.9	(0.6-9.3)		Combust+NonCombust+Vape	7	2.8	(0.7-4.9)	131	3.2	(0.4-6.1)
						0	0			7	8.1			Combust+Vape+Quit	0	0	0	0	0	0		Combust+Vape+Quit	1	0.6	(-0.6-1.7)	15	0.6	(-0.5-1.7)		Combust+Vape+Quit	1	0.4	(-0.4-1.2)	15	0.4	(-0.4-1.1)
						0	0			1	1			Combust+NonCombust+Quit	0	0	0	0	0	0		Combust+NonCombust+Quit	1	0.6	(-0.6-1.7)	5	0.2	(-0.2-0.6)		Combust+NonCombust+Quit	1	0.4	(-0.4-1.2)	5	0.1	(-0.1-0.4)
						0	0			1	1.1			Combust+NonCombust+Vape+Quit	0	0	0	0	0	0		Combust+NonCombust+Vape+Quit	3	1.7	(-0.2-3.7)	35	1.3	(-0.3-3)		Combust+NonCombust+Vape+Quit	3	1.2	(-0.2-2.6)	35	0.9	(-0.2-1.9)
						0	0			3	4.3			Combust+Quit	1	1.3	(-1.3-4)	16	1.1	(-1.1-3.4)		Combust+Quit	0	0	0	0	0	0		Combust+Quit	1	0.4	(-0.4-1.2)	16	0.4	(-0.4-1.2)
						1	1.1			0	0.2			NonCombust only	2	2.7	(-1.1-6.4)	30	2.2	(-1-5.3)		NonCombust only	8	4.6	(1.5-7.7)	93	3.5	(0.8-6.2)		NonCombust only	10	4	(1.6-6.5)	123	3.1	(1-5.1)
Any use of heated or smokeless tobacco use, but not combustible tobacco, n= 21, 7.9% (3.9-11.8)						2	2.2	n= 4, 4.8% (-0.2-9.9)		8	1.5	n= 17, 9.5% (4-14.9)		NonCombust+Vape	2	2.7	(-1.1-6.4)	37	2.7	(-1.3-6.7)		NonCombust+Vape	5	2.9	(0.4-5.4)	85	3.2	(0.1-6.4)		NonCombust+Vape	7	2.8	(0.7-4.9)	122	3	(0.6-5.5)
						2	2.7			5	2.5			NonCombust+Quit	0	0	0	0	0	0		NonCombust+Quit	3	1.7	(-0.2-3.7)	69	2.6	(-1.2-6.4)		NonCombust+Quit	3	1.2	(-0.2-2.6)	69	1.7	(-0.8-4.2)
						0	0			3	0			NonCombust+Vape+Quit	0	0	0	0	0	0		NonCombust+Vape+Quit	1	0.6	(-0.6-1.7)	3	0.1	(-0.1-0.3)		NonCombust+Vape+Quit	1	0.4	(-0.4-1.2)	3	0.1	(-0.1-0.2)
						0	0			1	0			Vape only	42	56	(44.5-67.5)	832	59.9	(47.6-72.3)		Vape only	61	35.1	(27.9-42.2)	926	35	(25.5-44.6)		Vape only	103	41.4	(35.2-47.5)	1757	43.6	(35.8-51.4)
Continue vaping only, or quit all tobacco, n= 107, 44.7% (36.9-52.5)						42	59.9	n= 42, 59.9% (47.6-72.3)		61	9.9	n= 65, 36.7% (27.2-46.3)		Vape+Quit	0	0	0	0	0	0		Vape+Quit	4	2.3	(0-4.5)	45	1.7	(-0.1-3.5)		Vape+Quit	4	1.6	(0-3.2)	45	1.1	(-0.1-2.3)
						0	0			4	0.2			Quit only	17	22.7	(13-32.4)	295	21.3	(11.3-31.3)		Quit only	17	9.8	(5.3-14.2)	218	8.2	(3.3-13.1)		Quit only	34	13.7	(9.4-17.9)	513	12.7	(8-17.5)
Quit all tobacco, n= 34, 12.7% (8-17.5)						17	21.3	n= 17, 21.3% (11.3-31.3)		17	1.2	n= 17, 8.2% (3.3-13.1)		AnyCombust	12	16	(7.5-24.5)	194	14	(5.9-22)		AnyCombust	75	43.1	(35.7-50.5)	1204	45.6	(35.7-55.4)		AnyCombust	87	34.9	(29-40.9)	1398	34.7	(27.2-42.1)
														AnyNonCombust	5	6.7	(0.9-12.4)	98	7.1	(0.5-13.6)		AnyNonCombust	34	19.5	(13.6-25.5)	520	19.7	(12.2-27.2)		AnyNonCombust	39	15.7	(11.1-20.2)	618	15.3	(9.9-20.8)
Men who use e-cigarettes exclusively	n*	12	5	49	18	HYPOTHETICAL E-CIGARETTE FLAVOR BAN								AnyVape	49	65.3	(54.3-76.4)	940	67.8	(56.2-79.4)		AnyVape	106	60.9	(53.6-68.2)	1664	63	(53.5-72.4)		AnyVape	155	62.2	(56.2-68.3)	2604	64.6	(57.2-72)
	%*	14 (5.9-22)	7.1 (0.5-13.6)	67.8 (56.2-79.4)	22.4 (12.3-32.6)									AnyQuit	18	24	(14.1-33.9)	311	22.4	(12.3-32.6)		AnyQuit	30	17.2	(11.6-22.9)	390	14.7	(8.3-21.2)		AnyQuit	48	19.3	(14.3-24.2)	701	17.4	(11.9-22.9)
Men who dual use	n*	75	34	106	30									NonCombust	4	5.3	(0.1-10.5)	67	4.8	(-0.2-9.9)		NonCombust	17	9.8	(5.3-14.2)	250	9.5	(4-14.9)		NonCombust	21	8.4	(5-11.9)	318	7.9	(3.9-11.8)
	%*	45.6 (35.7-55.4)	19.7 (12.2-27.2)	63 (53.5-72.4)	14.7 (8.3-21.2)									Vape	42	56	(44.5-67.5)	832	59.9	(47.6-72.3)		Vape	65	37.4	(30.1-44.6)	970	36.7	(27.2-46.3)		Vape	107	43	(36.8-49.2)	1802	44.7	(36.9-52.5)

## Sheet: Black NH 18-34
Black Non-Hispanic adults (18-34) who use flavored e-cigarettes, n= 37		Responses to ban				Black Non-Hispanic adults who use e-cigarettes exclusively, n =13				Black Non-Hispanic adults who dual use, n=24				EXCLUSIVE								DUAL								COMBINED
														Response to real-world ban	n=	Unweighted %	95% CI(unwtd)	Weighted n=	Weighted %	95% CI		Response to real-world ban	n=	Unweighted %	95% CI(unwtd)	Weighted n=	Weighted %	95% CI		Response to real-world ban	n=	Unweighted %	95% CI(unwtd)	Weighted n=	Weighted %	95% CI
		C	S	E	Q	n	%			n	%			Combust only	2	15.4	(-7.3-38.1)	183	23.3	(-8.9-55.5)		Combust only	5	20.8	(3.3-38.4)	602	44	(8.2-79.7)		Combust only	7	18.9	(5.7-32.2)	785	36.4	(10.1-62.8)
Any use of combustible tobacco, n= 12, 43.5% (18.5-68.6)						2	23.3	n= 4, 34% (0-68.1)		5	42.4	n= 8, 49% (15-83)		Combust+NonCombust	0	0	0	0	0	0		Combust+NonCombust	0	0	0	0	0	0		Combust+NonCombust	0	0	0	0	0	0
						0	0			0	3.8			Combust+Vape	2	15.4	(-7.3-38.1)	84	10.7	(-7.4-28.8)		Combust+Vape	3	12.5	(-1.8-26.8)	69	5	(-2.8-12.9)		Combust+Vape	5	13.5	(2-25.1)	153	7.1	(-0.8-14.9)
						2	10.7			3	23.8			Combust+NonCombust+Vape	0	0	0	0	0	0		Combust+NonCombust+Vape	0	0	0	0	0	0		Combust+NonCombust+Vape	0	0	0	0	0	0
						0	0			0	8.1			Combust+Vape+Quit	0	0	0	0	0	0		Combust+Vape+Quit	0	0	0	0	0	0		Combust+Vape+Quit	0	0	0	0	0	0
						0	0			0	1			Combust+NonCombust+Quit	0	0	0	0	0	0		Combust+NonCombust+Quit	0	0	0	0	0	0		Combust+NonCombust+Quit	0	0	0	0	0	0
						0	0			0	1.1			Combust+NonCombust+Vape+Quit	0	0	0	0	0	0		Combust+NonCombust+Vape+Quit	0	0	0	0	0	0		Combust+NonCombust+Vape+Quit	0	0	0	0	0	0
						0	0			0	4.3			Combust+Quit	0	0	0	0	0	0		Combust+Quit	0	0	0	0	0	0		Combust+Quit	0	0	0	0	0	0
						0	0			0	0.2			NonCombust only	0	0	0	0	0	0		NonCombust only	0	0	0	0	0	0		NonCombust only	0	0	0	0	0	0
Any use of heated or smokeless tobacco use, but not combustible tobacco, n= 6, 8.9% (0.5-17.4)						0	0	n= 0, 0% 0		0	1.5	n= 6, 14.1% (-0.5-28.6)		NonCombust+Vape	0	0	0	0	0	0		NonCombust+Vape	6	25	(6.3-43.7)	192	14.1	(-0.5-28.6)		NonCombust+Vape	6	16.2	(3.8-28.7)	192	8.9	(0.5-17.4)
						0	0			6	2.5			NonCombust+Quit	0	0	0	0	0	0		NonCombust+Quit	0	0	0	0	0	0		NonCombust+Quit	0	0	0	0	0	0
						0	0			0	0			NonCombust+Vape+Quit	0	0	0	0	0	0		NonCombust+Vape+Quit	0	0	0	0	0	0		NonCombust+Vape+Quit	0	0	0	0	0	0
						0	0			0	0			Vape only	9	69.2	(40.2-98.3)	518	66	(31.9-100)		Vape only	8	33.3	(13-53.7)	412	30.1	(3.2-57.1)		Vape only	17	45.9	(29.1-62.8)	931	43.2	(20.4-66)
Continue vaping only, or quit all tobacco, n= 18, 46.7% (23.3-70.1)						9	66	n= 9, 66% (31.9-100)		8	9.9	n= 9, 35.6% (6.6-64.6)		Vape+Quit	0	0	0	0	0	0		Vape+Quit	1	4.2	(-4.5-12.8)	75	5.5	(-6.1-17.1)		Vape+Quit	1	2.7	(-2.8-8.2)	75	3.5	(-3.6-10.6)
						0	0			1	0.2			Quit only	0	0	0	0	0	0		Quit only	1	4.2	(-4.5-12.8)	18	1.3	(-1.6-4.2)		Quit only	1	2.7	(-2.8-8.2)	18	0.8	(-0.9-2.6)
Quit all tobacco, n= 1, 0.8% (-0.9-2.6)						0	0	n= 0, 0% 0		1	1.2	n= 1, 1.3% (-1.6-4.2)		AnyCombust	4	30.8	(1.7-59.8)	268	34	(0-68.1)		AnyCombust	8	33.3	(13-53.7)	670	49	(15-83)		AnyCombust	12	32.4	(16.6-48.3)	938	43.5	(18.5-68.6)
														AnyNonCombust	0	0	0	0	0	0		AnyNonCombust	6	25	(6.3-43.7)	192	14.1	(-0.5-28.6)		AnyNonCombust	6	16.2	(3.8-28.7)	192	8.9	(0.5-17.4)
Black Non-Hispanic adults who use e-cigarettes exclusively	n*	4	0	11	0	REAL-WORLD E-CIGARETTE FLAVOR RESTRICTIONS								AnyVape	11	84.6	(61.9-107.3)	602	76.7	(44.5-108.9)		AnyVape	18	75	(56.3-93.7)	749	54.7	(19.4-90)		AnyVape	29	78.4	(64.5-92.3)	1351	62.7	(36.5-88.9)
	%*	34 (0-68.1)	0 0	76.7 (44.5-108.9)	0 0									AnyQuit	0	0	0	0	0	0		AnyQuit	2	8.3	(-3.6-20.3)	93	6.8	(-5.2-18.8)		AnyQuit	2	5.4	(-2.2-13)	93	4.3	(-3-11.7)
Black Non-Hispanic adults who dual use	n*	8	6	18	2									NonCombust	0	0	0	0	0	0		NonCombust	6	25	(6.3-43.7)	192	14.1	(-0.5-28.6)		NonCombust	6	16.2	(3.8-28.7)	192	8.9	(0.5-17.4)
	%*	49 (15-83)	14.1 (-0.5-28.6)	54.7 (19.4-90)	6.8 (-5.2-18.8)									Vape	9	69.2	(40.2-98.3)	518	66	(31.9-100)		Vape	9	37.5	(16.6-58.4)	488	35.6	(6.6-64.6)		Vape	18	48.6	(31.8-65.5)	1006	46.7	(23.3-70.1)
Black Non-Hispanic adults (18-34) who use flavored e-cigarettes, n= 31		Responses to ban				Black Non-Hispanic adults who use e-cigarettes exclusively, n =7				Black Non-Hispanic adults who dual use, n=24				EXCLUSIVE								DUAL								COMBINED
														Response to Hypothetical	n=	Unweighted %	95% CI(unwtd)	Weighted n=	Weighted %	95% CI		Response to Hypothetical	n=	Unweighted %	95% CI(unwtd)	Weighted n=	Weighted %	95% CI		Response to Hypothetical	n=	Unweighted %	95% CI(unwtd)	Weighted n=	Weighted %	95% CI
		C	S	E	Q	n	%			n	%			Combust only	1	14.3	(-20.7-49.2)	100	25.2	(-30.4-80.8)		Combust only	5	20.8	(3.3-38.4)	116	22.5	(-6.6-51.5)		Combust only	6	19.4	(4.6-34.1)	216	23.7	(-1.3-48.6)
Any use of combustible tobacco, n= 13, 52.2% (26.6-77.9)						1	25.2	n= 2, 52.6% (-5.6-110.8)		5	42.4	n= 11, 51.9% (22.8-81.1)		Combust+NonCombust	0	0	0	0	0	0		Combust+NonCombust	3	12.5	(-1.8-26.8)	66	12.9	(-4.5-30.3)		Combust+NonCombust	3	9.7	(-1.3-20.7)	66	7.3	(-2.8-17.3)
						0	0			3	3.8			Combust+Vape	0	0	0	0	0	0		Combust+Vape	0	0	0	0	0	0		Combust+Vape	0	0	0	0	0	0
						0	0			0	23.8			Combust+NonCombust+Vape	1	14.3	(-20.7-49.2)	109	27.4	(-31.1-85.9)		Combust+NonCombust+Vape	2	8.3	(-3.6-20.3)	67	13	(-10.5-36.6)		Combust+NonCombust+Vape	3	9.7	(-1.3-20.7)	176	19.3	(-5.3-43.9)
						1	27.4			2	8.1			Combust+Vape+Quit	0	0	0	0	0	0		Combust+Vape+Quit	0	0	0	0	0	0		Combust+Vape+Quit	0	0	0	0	0	0
						0	0			0	1			Combust+NonCombust+Quit	0	0	0	0	0	0		Combust+NonCombust+Quit	0	0	0	0	0	0		Combust+NonCombust+Quit	0	0	0	0	0	0
						0	0			0	1.1			Combust+NonCombust+Vape+Quit	0	0	0	0	0	0		Combust+NonCombust+Vape+Quit	1	4.2	(-4.5-12.8)	18	3.5	(-3.9-11)		Combust+NonCombust+Vape+Quit	1	3.2	(-3.4-9.8)	18	2	(-2.2-6.1)
						0	0			1	4.3			Combust+Quit	0	0	0	0	0	0		Combust+Quit	0	0	0	0	0	0		Combust+Quit	0	0	0	0	0	0
						0	0			0	0.2			NonCombust only	1	14.3	(-20.7-49.2)	19	4.7	(-8.4-17.9)		NonCombust only	2	8.3	(-3.6-20.3)	24	4.6	(-3-12.2)		NonCombust only	3	9.7	(-1.3-20.7)	42	4.7	(-1.5-10.8)
Any use of heated or smokeless tobacco use, but not combustible tobacco, n= 6, 10.7% (0-21.4)						1	4.7	n= 2, 11.2% (-11.7-34.2)		2	1.5	n= 4, 10.3% (-2.9-23.4)		NonCombust+Vape	1	14.3	(-20.7-49.2)	26	6.5	(-11.3-24.3)		NonCombust+Vape	1	4.2	(-4.5-12.8)	26	5.1	(-5.5-15.6)		NonCombust+Vape	2	6.5	(-2.7-15.6)	52	5.7	(-2.7-14.1)
						1	6.5			1	2.5			NonCombust+Quit	0	0	0	0	0	0		NonCombust+Quit	0	0	0	0	0	0		NonCombust+Quit	0	0	0	0	0	0
						0	0			0	0			NonCombust+Vape+Quit	0	0	0	0	0	0		NonCombust+Vape+Quit	1	4.2	(-4.5-12.8)	3	0.6	(-0.7-1.9)		NonCombust+Vape+Quit	1	3.2	(-3.4-9.8)	3	0.3	(-0.4-1.1)
						0	0			1	0			Vape only	3	42.9	(-6.6-92.3)	143	36.2	(-18-90.3)		Vape only	6	25	(6.3-43.7)	143	27.8	(2.4-53.3)		Vape only	9	29	(12.1-46)	287	31.5	(8.3-54.6)
Continue vaping only, or quit all tobacco, n= 9, 31.5% (8.3-54.6)						3	36.2	n= 3, 36.2% (-18-90.3)		6	9.9	n= 6, 27.8% (2.4-53.3)		Vape+Quit	0	0	0	0	0	0		Vape+Quit	0	0	0	0	0	0		Vape+Quit	0	0	0	0	0	0
						0	0			0	0.2			Quit only	0	0	0	0	0	0		Quit only	3	12.5	(-1.8-26.8)	51	10	(-3.3-23.3)		Quit only	3	9.7	(-1.3-20.7)	51	5.6	(-1.9-13.2)
Quit all tobacco, n= 3, 5.6% (-1.9-13.2)						0	0	n= 0, 0% 0		3	1.2	n= 3, 10% (-3.3-23.3)		AnyCombust	2	28.6	(-16.6-73.7)	209	52.6	(-5.6-110.8)		AnyCombust	11	45.8	(24.3-67.3)	267	51.9	(22.8-81.1)		AnyCombust	13	41.9	(23.5-60.3)	476	52.2	(26.6-77.9)
														AnyNonCombust	3	42.9	(-6.6-92.3)	153	38.6	(-19.7-96.9)		AnyNonCombust	10	41.7	(20.4-62.9)	204	39.7	(11.4-68)		AnyNonCombust	13	41.9	(23.5-60.3)	358	39.2	(13.9-64.6)
Black Non-Hispanic adults who use e-cigarettes exclusively	n*	2	3	5	0	HYPOTHETICAL E-CIGARETTE FLAVOR BAN								AnyVape	5	71.4	(26.3-116.6)	278	70.1	(14.3-125.8)		AnyVape	11	45.8	(24.3-67.3)	258	50	(20.6-79.5)		AnyVape	16	51.6	(33-70.2)	536	58.8	(33.2-84.3)
	%*	52.6 (-5.6-110.8)	38.6 (-19.7-96.9)	70.1 (14.3-125.8)	0 0									AnyQuit	0	0	0	0	0	0		AnyQuit	5	20.8	(3.3-38.4)	72	14.1	(-1.3-29.5)		AnyQuit	5	16.1	(2.4-29.8)	72	8	(-0.9-16.8)
Black Non-Hispanic adults who dual use	n*	11	10	11	5									NonCombust	2	28.6	(-16.6-73.7)	45	11.2	(-11.7-34.2)		NonCombust	4	16.7	(0.6-32.7)	53	10.3	(-2.9-23.4)		NonCombust	6	19.4	(4.6-34.1)	97	10.7	(0-21.4)
	%*	51.9 (22.8-81.1)	39.7 (11.4-68)	50 (20.6-79.5)	14.1 (-1.3-29.5)									Vape	3	42.9	(-6.6-92.3)	143	36.2	(-18-90.3)		Vape	6	25	(6.3-43.7)	143	27.8	(2.4-53.3)		Vape	9	29	(12.1-46)	287	31.5	(8.3-54.6)

## Sheet:  White NH 18-34
White Non-Hispanic adults (18-34) who use flavored e-cigarettes, n= 544		Responses to ban				White Non-Hispanic adults who use e-cigarettes exclusively, n =209				White Non-Hispanic adults who dual use, n=335				EXCLUSIVE								DUAL								COMBINED
														Response to real-world ban	n=	Unweighted %	95% CI(unwtd)	Weighted n=	Weighted %	95% CI		Response to real-world ban	n=	Unweighted %	95% CI(unwtd)	Weighted n=	Weighted %	95% CI		Response to real-world ban	n=	Unweighted %	95% CI(unwtd)	Weighted n=	Weighted %	95% CI
		C	S	E	Q	n	%			n	%			Combust only	12	5.7	(2.6-8.9)	346	6.2	(2.5-9.9)		Combust only	43	12.8	(9.2-16.4)	826	12.7	(8.2-17.1)		Combust only	55	10.1	(7.6-12.7)	1172	9.7	(6.7-12.7)
Any use of combustible tobacco, n= 145, 25% (20.8-29.2)						12	6.2	n= 20, 10.3% (5.6-14.9)		43	42.4	n= 125, 37.6% (31.4-43.8)		Combust+NonCombust	1	0.5	(-0.5-1.4)	23	0.4	(-0.4-1.2)		Combust+NonCombust	8	2.4	(0.7-4)	160	2.5	(0.5-4.4)		Combust+NonCombust	9	1.7	(0.6-2.7)	183	1.5	(0.4-2.6)
						1	0.4			8	3.8			Combust+Vape	7	3.3	(0.9-5.8)	204	3.7	(0.7-6.6)		Combust+Vape	50	14.9	(11.1-18.8)	1050	16.1	(11.3-20.9)		Combust+Vape	57	10.5	(7.9-13.1)	1254	10.4	(7.4-13.4)
						7	3.7			50	23.8			Combust+NonCombust+Vape	0	0	0	0	0	0		Combust+NonCombust+Vape	19	5.7	(3.2-8.2)	320	4.9	(2.4-7.4)		Combust+NonCombust+Vape	19	3.5	(1.9-5)	320	2.6	(1.3-4)
						0	0			19	8.1			Combust+Vape+Quit	0	0	0	0	0	0		Combust+Vape+Quit	2	0.6	(-0.2-1.4)	38	0.6	(-0.2-1.4)		Combust+Vape+Quit	2	0.4	(-0.1-0.9)	38	0.3	(-0.1-0.8)
						0	0			2	1			Combust+NonCombust+Quit	0	0	0	0	0	0		Combust+NonCombust+Quit	0	0	0	0	0	0		Combust+NonCombust+Quit	0	0	0	0	0	0
						0	0			0	1.1			Combust+NonCombust+Vape+Quit	0	0	0	0	0	0		Combust+NonCombust+Vape+Quit	1	0.3	(-0.3-0.9)	15	0.2	(-0.2-0.7)		Combust+NonCombust+Vape+Quit	1	0.2	(-0.2-0.5)	15	0.1	(-0.1-0.4)
						0	0			1	4.3			Combust+Quit	0	0	0	0	0	0		Combust+Quit	2	0.6	(-0.2-1.4)	39	0.6	(-0.2-1.4)		Combust+Quit	2	0.4	(-0.1-0.9)	39	0.3	(-0.1-0.8)
						0	0			2	0.2			NonCombust only	3	1.4	(-0.2-3.1)	65	1.2	(-0.2-2.5)		NonCombust only	5	1.5	(0.2-2.8)	77	1.2	(0.1-2.3)		NonCombust only	8	1.5	(0.5-2.5)	141	1.2	(0.3-2)
Any use of heated or smokeless tobacco use, but not combustible tobacco, n= 28, 4.4% (2.6-6.2)						3	1.2	n= 5, 1.8% (0.2-3.5)		5	1.5	n= 23, 6.6% (3.6-9.6)		NonCombust+Vape	2	1	(-0.4-2.3)	38	0.7	(-0.3-1.6)		NonCombust+Vape	18	5.4	(2.9-7.8)	356	5.5	(2.7-8.3)		NonCombust+Vape	20	3.7	(2.1-5.3)	394	3.3	(1.7-4.8)
						2	0.7			18	2.5			NonCombust+Quit	0	0	0	0	0	0		NonCombust+Quit	0	0	0	0	0	0		NonCombust+Quit	0	0	0	0	0	0
						0	0			0	0			NonCombust+Vape+Quit	0	0	0	0	0	0		NonCombust+Vape+Quit	0	0	0	0	0	0		NonCombust+Vape+Quit	0	0	0	0	0	0
						0	0			0	0			Vape only	171	81.8	(76.5-87.1)	4569	82	(76.3-87.8)		Vape only	180	53.7	(48.4-59.1)	3514	53.9	(47.5-60.2)		Vape only	351	64.5	(60.5-68.6)	8083	66.8	(62.3-71.4)
Continue vaping only, or quit all tobacco, n= 356, 67.8% (63.3-72.3)						171	82	n= 173, 82.9% (77.3-88.5)		180	9.9	n= 183, 54.9% (48.6-61.3)		Vape+Quit	2	1	(-0.4-2.3)	51	0.9	(-0.5-2.3)		Vape+Quit	3	0.9	(-0.1-1.9)	69	1.1	(-0.5-2.6)		Vape+Quit	5	0.9	(0.1-1.7)	120	1	(-0.1-2.1)
						2	0.9			3	0.2			Quit only	11	5.3	(2.2-8.3)	275	4.9	(1.8-8.1)		Quit only	4	1.2	(0-2.4)	56	0.9	(-0.1-1.8)		Quit only	15	2.8	(1.4-4.1)	332	2.7	(1.2-4.3)
Quit all tobacco, n= 15, 2.7% (1.2-4.3)						11	4.9	n= 11, 4.9% (1.8-8.1)		4	1.2	n= 4, 0.9% (-0.1-1.8)		AnyCombust	20	9.6	(5.5-13.6)	573	10.3	(5.6-14.9)		AnyCombust	125	37.3	(32.1-42.5)	2450	37.6	(31.4-43.8)		AnyCombust	145	26.7	(22.9-30.4)	3023	25	(20.8-29.2)
														AnyNonCombust	6	2.9	(0.6-5.2)	125	2.2	(0.4-4.1)		AnyNonCombust	51	15.2	(11.4-19.1)	928	14.2	(10-18.4)		AnyNonCombust	57	10.5	(7.9-13.1)	1054	8.7	(6.3-11.2)
White Non-Hispanic adults who use e-cigarettes exclusively	n*	20	6	182	13	REAL-WORLD E-CIGARETTE FLAVOR RESTRICTIONS								AnyVape	182	87.1	(82.5-91.7)	4861	87.3	(82.3-92.2)		AnyVape	273	81.5	(77.3-85.7)	5363	82.2	(77.3-87.2)		AnyVape	455	83.6	(80.5-86.8)	10224	84.6	(81-88.1)
	%*	10.3 (5.6-14.9)	2.2 (0.4-4.1)	87.3 (82.3-92.2)	5.9 (2.4-9.3)									AnyQuit	13	6.2	(2.9-9.5)	326	5.9	(2.4-9.3)		AnyQuit	12	3.6	(1.6-5.6)	219	3.4	(1.2-5.5)		AnyQuit	25	4.6	(2.8-6.4)	544	4.5	(2.5-6.5)
White Non-Hispanic adults who dual use	n*	125	51	273	12									NonCombust	5	2.4	(0.3-4.5)	102	1.8	(0.2-3.5)		NonCombust	23	6.9	(4.1-9.6)	433	6.6	(3.6-9.6)		NonCombust	28	5.1	(3.3-7)	535	4.4	(2.6-6.2)
	%*	37.6 (31.4-43.8)	14.2 (10-18.4)	82.2 (77.3-87.2)	3.4 (1.2-5.5)									Vape	173	82.8	(77.6-87.9)	4619	82.9	(77.3-88.5)		Vape	183	54.6	(49.3-60)	3583	54.9	(48.6-61.3)		Vape	356	65.4	(61.4-69.5)	8203	67.8	(63.3-72.3)
White Non-Hispanic adults (18-34) who use flavored e-cigarettes, n= 361		Responses to ban				White Non-Hispanic adults who use e-cigarettes exclusively, n =117				White Non-Hispanic adults who dual use, n=244				EXCLUSIVE								DUAL								COMBINED
														Response to Hypothetical	n=	Unweighted %	95% CI(unwtd)	Weighted n=	Weighted %	95% CI		Response to Hypothetical	n=	Unweighted %	95% CI(unwtd)	Weighted n=	Weighted %	95% CI		Response to Hypothetical	n=	Unweighted %	95% CI(unwtd)	Weighted n=	Weighted %	95% CI
		C	S	E	Q	n	%			n	%			Combust only	6	5.1	(1.1-9.2)	158	5.4	(0.7-10.1)		Combust only	57	23.4	(18-28.7)	1074	24.6	(17.9-31.4)		Combust only	63	17.5	(13.5-21.4)	1231	17	(12.3-21.6)
Any use of combustible tobacco, n= 126, 34.4% (28.6-40.3)						6	5.4	n= 19, 17.3% (9.4-25.1)		57	42.4	n= 107, 45.9% (38.2-53.6)		Combust+NonCombust	2	1.7	(-0.7-4.1)	76	2.6	(-1.1-6.3)		Combust+NonCombust	5	2	(0.3-3.8)	83	1.9	(0.2-3.6)		Combust+NonCombust	7	1.9	(0.5-3.4)	159	2.2	(0.4-4)
						2	2.6			5	3.8			Combust+Vape	7	6	(1.6-10.3)	144	5	(1-8.9)		Combust+Vape	33	13.5	(9.2-17.8)	610	14	(8.6-19.4)		Combust+Vape	40	11.1	(7.8-14.3)	755	10.4	(6.8-14)
						7	5			33	23.8			Combust+NonCombust+Vape	0	0	0	0	0	0		Combust+NonCombust+Vape	8	3.3	(1-5.5)	200	4.6	(1.1-8.1)		Combust+NonCombust+Vape	8	2.2	(0.7-3.7)	200	2.8	(0.6-4.9)
						0	0			8	8.1			Combust+Vape+Quit	1	0.9	(-0.8-2.5)	45	1.6	(-1.5-4.6)		Combust+Vape+Quit	1	0.4	(-0.4-1.2)	7	0.2	(-0.2-0.5)		Combust+Vape+Quit	2	0.6	(-0.2-1.3)	52	0.7	(-0.5-2)
						1	1.6			1	1			Combust+NonCombust+Quit	0	0	0	0	0	0		Combust+NonCombust+Quit	1	0.4	(-0.4-1.2)	5	0.1	(-0.1-0.3)		Combust+NonCombust+Quit	1	0.3	(-0.3-0.8)	5	0.1	(-0.1-0.2)
						0	0			1	1.1			Combust+NonCombust+Vape+Quit	1	0.9	(-0.8-2.5)	18	0.6	(-0.6-1.8)		Combust+NonCombust+Vape+Quit	2	0.8	(-0.3-2)	20	0.5	(-0.3-1.2)		Combust+NonCombust+Vape+Quit	3	0.8	(-0.1-1.8)	38	0.5	(-0.1-1.2)
						1	0.6			2	4.3			Combust+Quit	2	1.7	(-0.7-4.1)	61	2.1	(-1.1-5.3)		Combust+Quit	0	0	0	0	0	0		Combust+Quit	2	0.6	(-0.2-1.3)	61	0.8	(-0.5-2.1)
						2	2.1			0	0.2			NonCombust only	1	0.9	(-0.8-2.5)	11	0.4	(-0.4-1.2)		NonCombust only	8	3.3	(1-5.5)	97	2.2	(0.5-3.9)		NonCombust only	9	2.5	(0.9-4.1)	108	1.5	(0.4-2.6)
Any use of heated or smokeless tobacco use, but not combustible tobacco, n= 18, 3.7% (1.7-5.8)						1	0.4	n= 1, 0.4% (-0.4-1.2)		8	1.5	n= 17, 5.9% (2.6-9.3)		NonCombust+Vape	0	0	0	0	0	0		NonCombust+Vape	3	1.2	(-0.2-2.6)	47	1.1	(-0.3-2.5)		NonCombust+Vape	3	0.8	(-0.1-1.8)	47	0.6	(-0.2-1.5)
						0	0			3	2.5			NonCombust+Quit	0	0	0	0	0	0		NonCombust+Quit	5	2	(0.3-3.8)	95	2.2	(-0.3-4.7)		NonCombust+Quit	5	1.4	(0.2-2.6)	95	1.3	(-0.2-2.8)
						0	0			5	0			NonCombust+Vape+Quit	0	0	0	0	0	0		NonCombust+Vape+Quit	1	0.4	(-0.4-1.2)	21	0.5	(-0.5-1.4)		NonCombust+Vape+Quit	1	0.3	(-0.3-0.8)	21	0.3	(-0.3-0.8)
						0	0			1	0			Vape only	60	51.3	(42.1-60.5)	1420	48.9	(38.8-59)		Vape only	89	36.5	(30.4-42.6)	1514	34.7	(27.4-42)		Vape only	149	41.3	(36.2-46.4)	2934	40.4	(34.4-46.4)
Continue vaping only, or quit all tobacco, n= 160, 44.4% (38.4-50.5)						60	48.9	n= 66, 55.9% (45.8-65.9)		89	9.9	n= 94, 36.8% (29.4-44.2)		Vape+Quit	6	5.1	(1.1-9.2)	202	7	(1.2-12.7)		Vape+Quit	5	2	(0.3-3.8)	92	2.1	(0.2-4.1)		Vape+Quit	11	3	(1.3-4.8)	294	4	(1.5-6.6)
						6	7			5	0.2			Quit only	31	26.5	(18.4-34.6)	769	26.5	(17.6-35.4)		Quit only	26	10.7	(6.8-14.6)	494	11.3	(6.3-16.4)		Quit only	57	15.8	(12-19.6)	1263	17.4	(12.7-22.1)
Quit all tobacco, n= 57, 17.4% (12.7-22.1)						31	26.5	n= 31, 26.5% (17.6-35.4)		26	1.2	n= 26, 11.3% (6.3-16.4)		AnyCombust	19	16.2	(9.5-23)	501	17.3	(9.4-25.1)		AnyCombust	107	43.9	(37.6-50.1)	2000	45.9	(38.2-53.6)		AnyCombust	126	34.9	(30-39.8)	2501	34.4	(28.6-40.3)
														AnyNonCombust	4	3.4	(0.1-6.8)	105	3.6	(-0.3-7.5)		AnyNonCombust	33	13.5	(9.2-17.8)	568	13	(8-18.1)		AnyNonCombust	37	10.2	(7.1-13.4)	673	9.3	(5.8-12.7)
White Non-Hispanic adults who use e-cigarettes exclusively	n*	19	4	75	41	HYPOTHETICAL E-CIGARETTE FLAVOR BAN								AnyVape	75	64.1	(55.3-72.9)	1829	63	(53.2-72.8)		AnyVape	142	58.2	(52-64.4)	2511	57.6	(50-65.2)		AnyVape	217	60.1	(55-65.2)	4341	59.8	(53.8-65.8)
	%*	17.3 (9.4-25.1)	3.6 (-0.3-7.5)	63 (53.2-72.8)	37.7 (27.8-47.6)									AnyQuit	41	35	(26.3-43.8)	1095	37.7	(27.8-47.6)		AnyQuit	41	16.8	(12.1-21.5)	734	16.8	(11-22.7)		AnyQuit	82	22.7	(18.4-27.1)	1829	25.2	(19.8-30.6)
White Non-Hispanic adults who dual use	n*	107	33	142	41									NonCombust	1	0.9	(-0.8-2.5)	11	0.4	(-0.4-1.2)		NonCombust	17	7	(3.8-10.2)	259	5.9	(2.6-9.3)		NonCombust	18	5	(2.7-7.2)	271	3.7	(1.7-5.8)
	%*	45.9 (38.2-53.6)	13 (8-18.1)	57.6 (50-65.2)	16.8 (11-22.7)									Vape	66	56.4	(47.3-65.5)	1622	55.9	(45.8-65.9)		Vape	94	38.5	(32.4-44.7)	1606	36.8	(29.4-44.2)		Vape	160	44.3	(39.2-49.5)	3228	44.4	(38.4-50.5)

## Sheet: Hispanic 18-34
Hispanic adults (18-34) who use flavored e-cigarettes, n= 120		Responses to ban				Hispanic adults who use e-cigarettes exclusively, n =35				Hispanic adults who dual use, n=85				EXCLUSIVE								DUAL								COMBINED
														Response to real-world ban	n=	Unweighted %	95% CI(unwtd)	Weighted n=	Weighted %	95% CI		Response to real-world ban	n=	Unweighted %	95% CI(unwtd)	Weighted n=	Weighted %	95% CI		Response to real-world ban	n=	Unweighted %	95% CI(unwtd)	Weighted n=	Weighted %	95% CI
		C	S	E	Q	n	%			n	%			Combust only	0	0	0	0	0	0		Combust only	9	10.6	(3.9-17.3)	224	11.8	(2.2-21.4)		Combust only	9	7.5	(2.7-12.3)	224	7.9	(1.4-14.5)
Any use of combustible tobacco, n= 32, 22% (12.8-31.2)						0	0	n= 3, 4.7% (-1-10.4)		9	42.4	n= 29, 30.4% (17.4-43.3)		Combust+NonCombust	0	0	0	0	0	0		Combust+NonCombust	3	3.5	(-0.5-7.5)	49	2.6	(-0.4-5.6)		Combust+NonCombust	3	2.5	(-0.3-5.3)	49	1.7	(-0.3-3.8)
						0	0			3	3.8			Combust+Vape	2	5.7	(-2.4-13.8)	30	3.2	(-1.6-8.1)		Combust+Vape	11	12.9	(5.7-20.2)	235	12.4	(3.1-21.7)		Combust+Vape	13	10.8	(5.2-16.5)	265	9.4	(2.9-15.9)
						2	3.2			11	23.8			Combust+NonCombust+Vape	1	2.9	(-2.9-8.7)	13	1.4	(-1.5-4.4)		Combust+NonCombust+Vape	2	2.4	(-0.9-5.6)	20	1.1	(-0.6-2.7)		Combust+NonCombust+Vape	3	2.5	(-0.3-5.3)	33	1.2	(-0.3-2.6)
						1	1.4			2	8.1			Combust+Vape+Quit	0	0	0	0	0	0		Combust+Vape+Quit	1	1.2	(-1.2-3.5)	21	1.1	(-1.1-3.3)		Combust+Vape+Quit	1	0.8	(-0.8-2.5)	21	0.7	(-0.7-2.2)
						0	0			1	1			Combust+NonCombust+Quit	0	0	0	0	0	0		Combust+NonCombust+Quit	1	1.2	(-1.2-3.5)	7	0.4	(-0.4-1.1)		Combust+NonCombust+Quit	1	0.8	(-0.8-2.5)	7	0.2	(-0.2-0.7)
						0	0			1	1.1			Combust+NonCombust+Vape+Quit	0	0	0	0	0	0		Combust+NonCombust+Vape+Quit	2	2.4	(-0.9-5.6)	20	1.1	(-0.6-2.7)		Combust+NonCombust+Vape+Quit	2	1.7	(-0.7-4)	20	0.7	(-0.4-1.8)
						0	0			2	4.3			Combust+Quit	0	0	0	0	0	0		Combust+Quit	0	0	0	0	0	0		Combust+Quit	0	0	0	0	0	0
						0	0			0	0.2			NonCombust only	1	2.9	(-2.9-8.7)	54	5.9	(-5.8-17.5)		NonCombust only	4	4.7	(0.1-9.3)	77	4	(-0.7-8.8)		NonCombust only	5	4.2	(0.5-7.8)	131	4.6	(-0.2-9.5)
Any use of heated or smokeless tobacco use, but not combustible tobacco, n= 10, 10.3% (3.3-17.3)						1	5.9	n= 1, 5.9% (-5.8-17.5)		4	1.5	n= 9, 12.4% (3.5-21.4)		NonCombust+Vape	0	0	0	0	0	0		NonCombust+Vape	5	5.9	(0.8-11)	159	8.4	(0.6-16.2)		NonCombust+Vape	5	4.2	(0.5-7.8)	159	5.6	(0.4-10.9)
						0	0			5	2.5			NonCombust+Quit	0	0	0	0	0	0		NonCombust+Quit	0	0	0	0	0	0		NonCombust+Quit	0	0	0	0	0	0
						0	0			0	0			NonCombust+Vape+Quit	0	0	0	0	0	0		NonCombust+Vape+Quit	0	0	0	0	0	0		NonCombust+Vape+Quit	0	0	0	0	0	0
						0	0			0	0			Vape only	28	80	(66.1-93.9)	778	84.3	(70.5-98.1)		Vape only	43	50.6	(39.7-61.4)	1012	53.4	(38.9-68)		Vape only	71	59.2	(50.2-68.1)	1789	63.6	(52.5-74.6)
Continue vaping only, or quit all tobacco, n= 71, 63.6% (52.5-74.6)						28	84.3	n= 28, 84.3% (70.5-98.1)		43	9.9	n= 43, 53.4% (38.9-68)		Vape+Quit	0	0	0	0	0	0		Vape+Quit	0	0	0	0	0	0		Vape+Quit	0	0	0	0	0	0
						0	0			0	0.2			Quit only	3	8.6	(-1.2-18.3)	48	5.2	(-1.1-11.4)		Quit only	4	4.7	(0.1-9.3)	71	3.7	(-1.3-8.8)		Quit only	7	5.8	(1.6-10.1)	119	4.2	(0.3-8.1)
Quit all tobacco, n= 7, 4.2% (0.3-8.1)						3	5.2	n= 3, 5.2% (-1.1-11.4)		4	1.2	n= 4, 3.7% (-1.3-8.8)		AnyCombust	3	8.6	(-1.2-18.3)	43	4.7	(-1-10.4)		AnyCombust	29	34.1	(23.8-44.4)	575	30.4	(17.4-43.3)		AnyCombust	32	26.7	(18.6-34.7)	618	22	(12.8-31.2)
														AnyNonCombust	2	5.7	(-2.4-13.8)	67	7.3	(-4.6-19.2)		AnyNonCombust	17	20	(11.3-28.7)	331	17.5	(7.8-27.2)		AnyNonCombust	19	15.8	(9.2-22.5)	398	14.1	(6.7-21.6)
Hispanic adults who use e-cigarettes exclusively	n*	3	2	31	3	REAL-WORLD E-CIGARETTE FLAVOR RESTRICTIONS								AnyVape	31	88.6	(77.5-99.7)	821	89	(76.2-101.8)		AnyVape	64	75.3	(65.9-84.7)	1466	77.4	(65.9-89)		AnyVape	95	79.2	(71.8-86.5)	2287	81.2	(72.5-90)
	%*	4.7 (-1-10.4)	7.3 (-4.6-19.2)	89 (76.2-101.8)	5.2 (-1.1-11.4)									AnyQuit	3	8.6	(-1.2-18.3)	48	5.2	(-1.1-11.4)		AnyQuit	8	9.4	(3.1-15.7)	118	6.2	(0.5-12)		AnyQuit	11	9.2	(3.9-14.4)	166	5.9	(1.6-10.2)
Hispanic adults who dual use	n*	29	17	64	8									NonCombust	1	2.9	(-2.9-8.7)	54	5.9	(-5.8-17.5)		NonCombust	9	10.6	(3.9-17.3)	235	12.4	(3.5-21.4)		NonCombust	10	8.3	(3.3-13.4)	289	10.3	(3.3-17.3)
	%*	30.4 (17.4-43.3)	17.5 (7.8-27.2)	77.4 (65.9-89)	6.2 (0.5-12)									Vape	28	80	(66.1-93.9)	778	84.3	(70.5-98.1)		Vape	43	50.6	(39.7-61.4)	1012	53.4	(38.9-68)		Vape	71	59.2	(50.2-68.1)	1789	63.6	(52.5-74.6)
Hispanic adults (18-34) who use flavored e-cigarettes, n= 74		Responses to ban				Hispanic adults who use e-cigarettes exclusively, n =21				Hispanic adults who dual use, n=53				EXCLUSIVE								DUAL								COMBINED
														Response to Hypothetical	n=	Unweighted %	95% CI(unwtd)	Weighted n=	Weighted %	95% CI		Response to Hypothetical	n=	Unweighted %	95% CI(unwtd)	Weighted n=	Weighted %	95% CI		Response to Hypothetical	n=	Unweighted %	95% CI(unwtd)	Weighted n=	Weighted %	95% CI
		C	S	E	Q	n	%			n	%			Combust only	3	14.3	(-2-30.6)	44	9.3	(-2.2-20.8)		Combust only	7	13.2	(3.8-22.6)	143	13.2	(2.5-23.9)		Combust only	10	13.5	(5.5-21.5)	188	12	(3.9-20.1)
Any use of combustible tobacco, n= 23, 27.9% (15.8-40)						3	9.3	n= 6, 23% (2.7-43.3)		7	42.4	n= 17, 30% (14.6-45.5)		Combust+NonCombust	0	0	0	0	0	0		Combust+NonCombust	1	1.9	(-1.9-5.7)	5	0.4	(-0.4-1.3)		Combust+NonCombust	1	1.4	(-1.3-4)	5	0.3	(-0.3-0.9)
						0	0			1	3.8			Combust+Vape	3	14.3	(-2-30.6)	66	13.7	(-3.9-31.3)		Combust+Vape	4	7.5	(0.2-14.9)	51	4.7	(-0.4-9.9)		Combust+Vape	7	9.5	(2.6-16.3)	117	7.5	(1.1-13.9)
						3	13.7			4	23.8			Combust+NonCombust+Vape	0	0	0	0	0	0		Combust+NonCombust+Vape	3	5.7	(-0.8-12.1)	67	6.1	(-1.2-13.5)		Combust+NonCombust+Vape	3	4.1	(-0.5-8.7)	67	4.3	(-0.8-9.3)
						0	0			3	8.1			Combust+Vape+Quit	0	0	0	0	0	0		Combust+Vape+Quit	1	1.9	(-1.9-5.7)	15	1.4	(-1.4-4.1)		Combust+Vape+Quit	1	1.4	(-1.3-4)	15	0.9	(-0.9-2.8)
						0	0			1	1			Combust+NonCombust+Quit	0	0	0	0	0	0		Combust+NonCombust+Quit	0	0	0	0	0	0		Combust+NonCombust+Quit	0	0	0	0	0	0
						0	0			0	1.1			Combust+NonCombust+Vape+Quit	0	0	0	0	0	0		Combust+NonCombust+Vape+Quit	0	0	0	0	0	0		Combust+NonCombust+Vape+Quit	0	0	0	0	0	0
						0	0			0	4.3			Combust+Quit	0	0	0	0	0	0		Combust+Quit	1	1.9	(-1.9-5.7)	45	4.2	(-4.1-12.4)		Combust+Quit	1	1.4	(-1.3-4)	45	2.9	(-2.8-8.6)
						0	0			1	0.2			NonCombust only	0	0	0	0	0	0		NonCombust only	0	0	0	0	0	0		NonCombust only	0	0	0	0	0	0
Any use of heated or smokeless tobacco use, but not combustible tobacco, n= 4, 5% (-0.8-10.9)						0	0	n= 1, 2.4% (-2.7-7.5)		0	1.5	n= 3, 6.2% (-2-14.4)		NonCombust+Vape	1	4.8	(-5.2-14.7)	11	2.4	(-2.7-7.5)		NonCombust+Vape	3	5.7	(-0.8-12.1)	68	6.2	(-2-14.4)		NonCombust+Vape	4	5.4	(0.1-10.7)	79	5	(-0.8-10.9)
						1	2.4			3	2.5			NonCombust+Quit	0	0	0	0	0	0		NonCombust+Quit	0	0	0	0	0	0		NonCombust+Quit	0	0	0	0	0	0
						0	0			0	0			NonCombust+Vape+Quit	0	0	0	0	0	0		NonCombust+Vape+Quit	0	0	0	0	0	0		NonCombust+Vape+Quit	0	0	0	0	0	0
						0	0			0	0			Vape only	5	23.8	(3.9-43.7)	119	24.8	(2.1-47.4)		Vape only	26	49.1	(35.1-63)	607	56	(38.3-73.7)		Vape only	31	41.9	(30.4-53.4)	726	46.4	(31.3-61.5)
Continue vaping only, or quit all tobacco, n= 32, 46.7% (31.7-61.8)						5	24.8	n= 5, 24.8% (2.1-47.4)		26	9.9	n= 27, 56.4% (38.8-74.1)		Vape+Quit	0	0	0	0	0	0		Vape+Quit	1	1.9	(-1.9-5.7)	5	0.4	(-0.4-1.3)		Vape+Quit	1	1.4	(-1.3-4)	5	0.3	(-0.3-0.9)
						0	0			1	0.2			Quit only	9	42.9	(19.8-65.9)	239	49.9	(23.1-76.6)		Quit only	6	11.3	(2.5-20.1)	79	7.3	(0.6-13.9)		Quit only	15	20.3	(10.9-29.6)	318	20.3	(8.9-31.8)
Quit all tobacco, n= 15, 20.3% (8.9-31.8)						9	49.9	n= 9, 49.9% (23.1-76.6)		6	1.2	n= 6, 7.3% (0.6-13.9)		AnyCombust	6	28.6	(7.5-49.6)	110	23	(2.7-43.3)		AnyCombust	17	32.1	(19.1-45.1)	326	30	(14.6-45.5)		AnyCombust	23	31.1	(20.3-41.9)	436	27.9	(15.8-40)
														AnyNonCombust	1	4.8	(-5.2-14.7)	11	2.4	(-2.7-7.5)		AnyNonCombust	7	13.2	(3.8-22.6)	139	12.8	(2-23.6)		AnyNonCombust	8	10.8	(3.6-18.1)	150	9.6	(2-17.2)
Hispanic adults who use e-cigarettes exclusively	n*	6	1	9	9	HYPOTHETICAL E-CIGARETTE FLAVOR BAN								AnyVape	9	42.9	(19.8-65.9)	196	40.9	(15-66.7)		AnyVape	38	71.7	(59.2-84.2)	812	74.9	(60.6-89.2)		AnyVape	47	63.5	(52.3-74.7)	1008	64.5	(50.8-78.2)
	%*	23 (2.7-43.3)	2.4 (-2.7-7.5)	40.9 (15-66.7)	49.9 (23.1-76.6)									AnyQuit	9	42.9	(19.8-65.9)	239	49.9	(23.1-76.6)		AnyQuit	9	17	(6.5-27.4)	143	13.2	(2.5-23.9)		AnyQuit	18	24.3	(14.3-34.3)	382	24.5	(12.1-36.9)
Hispanic adults who dual use	n*	17	7	38	9									NonCombust	1	4.8	(-5.2-14.7)	11	2.4	(-2.7-7.5)		NonCombust	3	5.7	(-0.8-12.1)	68	6.2	(-2-14.4)		NonCombust	4	5.4	(0.1-10.7)	79	5	(-0.8-10.9)
	%*	30 (14.6-45.5)	12.8 (2-23.6)	74.9 (60.6-89.2)	13.2 (2.5-23.9)									Vape	5	23.8	(3.9-43.7)	119	24.8	(2.1-47.4)		Vape	27	50.9	(37-64.9)	612	56.4	(38.8-74.1)		Vape	32	43.2	(31.7-54.8)	731	46.7	(31.7-61.8)

## Sheet: Less than college degree 18-34
Adults with less than a college degree (25-34) who use flavored e-cigarettes, n= 256		Responses to ban				Adults with less than a college degree who use e-cigarettes exclusively, n =81				Adults with less than a college degree who dual use, n=175				EXCLUSIVE								DUAL								COMBINED
														Response to real-world ban	n=	Unweighted %	95% CI(unwtd)	Weighted n=	Weighted %	95% CI		Response to real-world ban	n=	Unweighted %	95% CI(unwtd)	Weighted n=	Weighted %	95% CI		Response to real-world ban	n=	Unweighted %	95% CI(unwtd)	Weighted n=	Weighted %	95% CI
		C	S	E	Q	n	%			n	%			Combust only	8	9.9	(3.2-16.5)	338	14.7	(3.9-25.5)		Combust only	26	14.9	(9.5-20.2)	758	21	(11-30.9)		Combust only	34	13.3	(9.1-17.5)	1096	18.6	(11.2-25.9)
Any use of combustible tobacco, n= 74, 30.9% (23-38.8)						8	14.7	n= 12, 19% (7.7-30.3)		26	42.4	n= 62, 38.5% (27.9-49)		Combust+NonCombust	0	0	0	0	0	0		Combust+NonCombust	3	1.7	(-0.2-3.7)	47	1.3	(-0.2-2.8)		Combust+NonCombust	3	1.2	(-0.2-2.5)	47	0.8	(-0.1-1.7)
						0	0			3	3.8			Combust+Vape	4	4.9	(0.1-9.8)	97	4.2	(-0.2-8.7)		Combust+Vape	29	16.6	(11-22.1)	542	15	(8.3-21.7)		Combust+Vape	33	12.9	(8.8-17)	639	10.8	(6.3-15.3)
						4	4.2			29	23.8			Combust+NonCombust+Vape	0	0	0	0	0	0		Combust+NonCombust+Vape	2	1.1	(-0.4-2.7)	20	0.6	(-0.3-1.5)		Combust+NonCombust+Vape	2	0.8	(-0.3-1.9)	20	0.3	(-0.2-0.9)
						0	0			2	8.1			Combust+Vape+Quit	0	0	0	0	0	0		Combust+Vape+Quit	1	0.6	(-0.6-1.7)	16	0.4	(-0.4-1.3)		Combust+Vape+Quit	1	0.4	(-0.4-1.2)	16	0.3	(-0.3-0.8)
						0	0			1	1			Combust+NonCombust+Quit	0	0	0	0	0	0		Combust+NonCombust+Quit	1	0.6	(-0.6-1.7)	7	0.2	(-0.2-0.6)		Combust+NonCombust+Quit	1	0.4	(-0.4-1.2)	7	0.1	(-0.1-0.3)
						0	0			1	1.1			Combust+NonCombust+Vape+Quit	0	0	0	0	0	0		Combust+NonCombust+Vape+Quit	0	0	0	0	0	0		Combust+NonCombust+Vape+Quit	0	0	0	0	0	0
						0	0			0	4.3			Combust+Quit	0	0	0	0	0	0		Combust+Quit	0	0	0	0	0	0		Combust+Quit	0	0	0	0	0	0
						0	0			0	0.2			NonCombust only	3	3.7	(-0.5-7.9)	65	2.8	(-0.4-6.1)		NonCombust only	3	1.7	(-0.2-3.7)	26	0.7	(-0.3-1.7)		NonCombust only	6	2.3	(0.5-4.2)	91	1.5	(0.1-2.9)
Any use of heated or smokeless tobacco use, but not combustible tobacco, n= 13, 4% (1.5-6.6)						3	2.8	n= 3, 2.8% (-0.4-6.1)		3	1.5	n= 10, 4.8% (1.2-8.5)		NonCombust+Vape	0	0	0	0	0	0		NonCombust+Vape	7	4	(1.1-6.9)	148	4.1	(0.6-7.6)		NonCombust+Vape	7	2.7	(0.7-4.7)	148	2.5	(0.3-4.7)
						0	0			7	2.5			NonCombust+Quit	0	0	0	0	0	0		NonCombust+Quit	0	0	0	0	0	0		NonCombust+Quit	0	0	0	0	0	0
						0	0			0	0			NonCombust+Vape+Quit	0	0	0	0	0	0		NonCombust+Vape+Quit	0	0	0	0	0	0		NonCombust+Vape+Quit	0	0	0	0	0	0
						0	0			0	0			Vape only	65	80.2	(71.4-89.1)	1781	77.6	(66-89.1)		Vape only	98	56	(48.6-63.4)	1954	54.1	(43.4-64.8)		Vape only	163	63.7	(57.7-69.6)	3735	63.2	(55.1-71.3)
Continue vaping only, or quit all tobacco, n= 165, 64.6% (56.6-72.6)						65	77.6	n= 65, 77.6% (66-89.1)		98	9.9	n= 100, 56.3% (45.7-66.9)		Vape+Quit	0	0	0	0	0	0		Vape+Quit	2	1.1	(-0.4-2.7)	80	2.2	(-1.8-6.3)		Vape+Quit	2	0.8	(-0.3-1.9)	80	1.4	(-1.1-3.9)
						0	0			2	0.2			Quit only	1	1.2	(-1.2-3.7)	14	0.6	(-0.6-1.9)		Quit only	3	1.7	(-0.2-3.7)	14	0.4	(-0.1-0.8)		Quit only	4	1.6	(0-3.1)	28	0.5	(-0.1-1)
Quit all tobacco, n= 4, 0.5% (-0.1-1)						1	0.6	n= 1, 0.6% (-0.6-1.9)		3	1.2	n= 3, 0.4% (-0.1-0.8)		AnyCombust	12	14.8	(6.9-22.7)	435	19	(7.7-30.3)		AnyCombust	62	35.4	(28.3-42.6)	1390	38.5	(27.9-49)		AnyCombust	74	28.9	(23.3-34.5)	1826	30.9	(23-38.8)
														AnyNonCombust	3	3.7	(-0.5-7.9)	65	2.8	(-0.4-6.1)		AnyNonCombust	16	9.1	(4.8-13.5)	249	6.9	(2.8-11)		AnyNonCombust	19	7.4	(4.2-10.7)	313	5.3	(2.5-8.1)
Adults with less than a college degree who use e-cigarettes exclusively	n*	12	3	69	1	REAL-WORLD E-CIGARETTE FLAVOR RESTRICTIONS								AnyVape	69	85.2	(77.3-93.1)	1878	81.8	(70.7-92.9)		AnyVape	139	79.4	(73.4-85.5)	2760	76.4	(66.5-86.4)		AnyVape	208	81.2	(76.4-86.1)	4638	78.5	(71.1-85.9)
	%*	19 (7.7-30.3)	2.8 (-0.4-6.1)	81.8 (70.7-92.9)	0.6 (-0.6-1.9)									AnyQuit	1	1.2	(-1.2-3.7)	14	0.6	(-0.6-1.9)		AnyQuit	7	4	(1.1-6.9)	117	3.2	(-0.9-7.4)		AnyQuit	8	3.1	(1-5.3)	131	2.2	(-0.4-4.8)
Adults with less than a college degree who dual use	n*	62	16	139	7									NonCombust	3	3.7	(-0.5-7.9)	65	2.8	(-0.4-6.1)		NonCombust	10	5.7	(2.2-9.2)	174	4.8	(1.2-8.5)		NonCombust	13	5.1	(2.4-7.8)	239	4	(1.5-6.6)
	%*	38.5 (27.9-49)	6.9 (2.8-11)	76.4 (66.5-86.4)	3.2 (-0.9-7.4)									Vape	65	80.2	(71.4-89.1)	1781	77.6	(66-89.1)		Vape	100	57.1	(49.7-64.5)	2034	56.3	(45.7-66.9)		Vape	165	64.5	(58.6-70.4)	3815	64.6	(56.6-72.6)
Adults with less than a college degree (18-34) who use flavored e-cigarettes, n= 190		Responses to ban				Adults with less than a college degree who use e-cigarettes exclusively, n =49				Adults with less than a college degree who dual use, n=141				EXCLUSIVE								DUAL								COMBINED
														Response to Hypothetical	n=	Unweighted %	95% CI(unwtd)	Weighted n=	Weighted %	95% CI		Response to Hypothetical	n=	Unweighted %	95% CI(unwtd)	Weighted n=	Weighted %	95% CI		Response to Hypothetical	n=	Unweighted %	95% CI(unwtd)	Weighted n=	Weighted %	95% CI
		C	S	E	Q	n	%			n	%			Combust only	6	12.2	(2.7-21.8)	164	11.5	(1.6-21.4)		Combust only	33	23.4	(16.3-30.5)	559	25.1	(14.3-35.9)		Combust only	39	20.5	(14.7-26.3)	723	19.8	(12-27.5)
Any use of combustible tobacco, n= 64, 31.2% (22-40.4)						6	11.5	n= 8, 20.9% (4.7-37)		33	42.4	n= 56, 37.9% (26.5-49.3)		Combust+NonCombust	0	0	0	0	0	0		Combust+NonCombust	1	0.7	(-0.7-2.1)	5	0.2	(-0.2-0.6)		Combust+NonCombust	1	0.5	(-0.5-1.6)	5	0.1	(-0.1-0.4)
						0	0			1	3.8			Combust+Vape	1	2	(-2.1-6.1)	26	1.8	(-1.9-5.5)		Combust+Vape	15	10.6	(5.5-15.8)	187	8.4	(3.4-13.4)		Combust+Vape	16	8.4	(4.4-12.4)	213	5.8	(2.4-9.2)
						1	1.8			15	23.8			Combust+NonCombust+Vape	1	2	(-2.1-6.1)	109	7.6	(-6.8-22)		Combust+NonCombust+Vape	3	2.1	(-0.3-4.5)	60	2.7	(-1.1-6.5)		Combust+NonCombust+Vape	4	2.1	(0-4.2)	169	4.6	(-1.5-10.7)
						1	7.6			3	8.1			Combust+Vape+Quit	0	0	0	0	0	0		Combust+Vape+Quit	1	0.7	(-0.7-2.1)	7	0.3	(-0.3-1)		Combust+Vape+Quit	1	0.5	(-0.5-1.6)	7	0.2	(-0.2-0.6)
						0	0			1	1			Combust+NonCombust+Quit	0	0	0	0	0	0		Combust+NonCombust+Quit	1	0.7	(-0.7-2.1)	5	0.2	(-0.2-0.7)		Combust+NonCombust+Quit	1	0.5	(-0.5-1.6)	5	0.1	(-0.1-0.4)
						0	0			1	1.1			Combust+NonCombust+Vape+Quit	0	0	0	0	0	0		Combust+NonCombust+Vape+Quit	2	1.4	(-0.6-3.4)	20	0.9	(-0.5-2.3)		Combust+NonCombust+Vape+Quit	2	1.1	(-0.4-2.5)	20	0.6	(-0.3-1.4)
						0	0			2	4.3			Combust+Quit	0	0	0	0	0	0		Combust+Quit	0	0	0	0	0	0		Combust+Quit	0	0	0	0	0	0
						0	0			0	0.2			NonCombust only	1	2	(-2.1-6.1)	25	1.7	(-1.8-5.2)		NonCombust only	5	3.5	(0.5-6.6)	50	2.2	(-0.1-4.5)		NonCombust only	6	3.2	(0.6-5.7)	74	2	(0.1-4)
Any use of heated or smokeless tobacco use, but not combustible tobacco, n= 10, 2.7% (0.6-4.8)						1	1.7	n= 1, 1.7% (-1.8-5.2)		5	1.5	n= 9, 3.3% (0.7-5.9)		NonCombust+Vape	0	0	0	0	0	0		NonCombust+Vape	2	1.4	(-0.6-3.4)	16	0.7	(-0.4-1.9)		NonCombust+Vape	2	1.1	(-0.4-2.5)	16	0.4	(-0.3-1.1)
						0	0			2	2.5			NonCombust+Quit	0	0	0	0	0	0		NonCombust+Quit	1	0.7	(-0.7-2.1)	5	0.2	(-0.2-0.7)		NonCombust+Quit	1	0.5	(-0.5-1.6)	5	0.1	(-0.1-0.4)
						0	0			1	0			NonCombust+Vape+Quit	0	0	0	0	0	0		NonCombust+Vape+Quit	1	0.7	(-0.7-2.1)	3	0.1	(-0.1-0.4)		NonCombust+Vape+Quit	1	0.5	(-0.5-1.6)	3	0.1	(-0.1-0.3)
						0	0			1	0			Vape only	24	49	(34.5-63.5)	625	43.6	(26.9-60.4)		Vape only	59	41.8	(33.6-50.1)	1081	48.6	(36.7-60.5)		Vape only	83	43.7	(36.6-50.8)	1706	46.7	(36.9-56.4)
Continue vaping only, or quit all tobacco, n= 89, 50.8% (41.1-60.5)						24	43.6	n= 26, 50.3% (33.1-67.5)		59	9.9	n= 63, 51.1% (39.3-62.9)		Vape+Quit	2	4.1	(-1.7-9.8)	96	6.7	(-2.6-16)		Vape+Quit	4	2.8	(0.1-5.6)	55	2.5	(-0.3-5.3)		Vape+Quit	6	3.2	(0.6-5.7)	151	4.1	(0.1-8.1)
						2	6.7			4	0.2			Quit only	14	28.6	(15.5-41.7)	388	27.1	(12.5-41.7)		Quit only	13	9.2	(4.4-14.1)	171	7.7	(2.3-13.1)		Quit only	27	14.2	(9.2-19.2)	559	15.3	(8.7-22)
Quit all tobacco, n= 27, 15.3% (8.7-22)						14	27.1	n= 14, 27.1% (12.5-41.7)		13	1.2	n= 13, 7.7% (2.3-13.1)		AnyCombust	8	16.3	(5.6-27.1)	299	20.9	(4.7-37)		AnyCombust	56	39.7	(31.5-47.9)	842	37.9	(26.5-49.3)		AnyCombust	64	33.7	(26.9-40.5)	1141	31.2	(22-40.4)
														AnyNonCombust	2	4.1	(-1.7-9.8)	133	9.3	(-5.3-23.9)		AnyNonCombust	16	11.3	(6-16.6)	163	7.3	(2.5-12.2)		AnyNonCombust	18	9.5	(5.3-13.7)	297	8.1	(1.8-14.5)
Adults with less than a college degree who use e-cigarettes exclusively	n*	8	2	28	16	HYPOTHETICAL E-CIGARETTE FLAVOR BAN								AnyVape	28	57.1	(42.8-71.5)	856	59.7	(43.3-76.1)		AnyVape	87	61.7	(53.6-69.8)	1429	64.3	(53-75.6)		AnyVape	115	60.5	(53.5-67.5)	2285	62.5	(53.2-71.7)
	%*	20.9 (4.7-37)	9.3 (-5.3-23.9)	59.7 (43.3-76.1)	33.8 (17.9-49.7)									AnyQuit	16	32.7	(19-46.3)	484	33.8	(17.9-49.7)		AnyQuit	23	16.3	(10.1-22.5)	267	12	(5.8-18.3)		AnyQuit	39	20.5	(14.7-26.3)	752	20.6	(13-28.1)
Adults with less than a college degree who dual use	n*	56	16	87	23									NonCombust	1	2	(-2.1-6.1)	25	1.7	(-1.8-5.2)		NonCombust	9	6.4	(2.3-10.5)	74	3.3	(0.7-5.9)		NonCombust	10	5.3	(2.1-8.5)	98	2.7	(0.6-4.8)
	%*	37.9 (26.5-49.3)	7.3 (2.5-12.2)	64.3 (53-75.6)	12 (5.8-18.3)									Vape	26	53.1	(38.6-67.5)	721	50.3	(33.1-67.5)		Vape	63	44.7	(36.4-53)	1136	51.1	(39.3-62.9)		Vape	89	46.8	(39.7-54)	1857	50.8	(41.1-60.5)

## Sheet: College degree or more 18-34
Adults with at least a college degree (25-34) who use flavored e-cigarettes, n= 226		Responses to ban				Adults with at least a college degree who use e-cigarettes exclusively, n =68				Adults with at least a college degree who dual use, n=158				EXCLUSIVE								DUAL								COMBINED
														Response to real-world ban	n=	Unweighted %	95% CI(unwtd)	Weighted n=	Weighted %	95% CI		Response to real-world ban	n=	Unweighted %	95% CI(unwtd)	Weighted n=	Weighted %	95% CI		Response to real-world ban	n=	Unweighted %	95% CI(unwtd)	Weighted n=	Weighted %	95% CI
		C	S	E	Q	n	%			n	%			Combust only	5	7.4	(1-13.7)	146	6.5	(0.3-12.6)		Combust only	17	10.8	(5.9-15.6)	362	10.8	(5.2-16.3)		Combust only	22	9.7	(5.8-13.6)	508	9	(4.9-13.2)
Any use of combustible tobacco, n= 75, 28% (21.7-34.4)						5	6.5	n= 7, 8.2% (1.6-14.7)		17	42.4	n= 68, 41.4% (32.7-50)		Combust+NonCombust	1	1.5	(-1.5-4.4)	23	1	(-1-3.1)		Combust+NonCombust	6	3.8	(0.8-6.8)	99	2.9	(0.5-5.4)		Combust+NonCombust	7	3.1	(0.8-5.4)	122	2.2	(0.5-3.8)
						1	1			6	3.8			Combust+Vape	1	1.5	(-1.5-4.4)	16	0.7	(-0.7-2.1)		Combust+Vape	27	17.1	(11.2-23)	617	18.3	(11.2-25.4)		Combust+Vape	28	12.4	(8.1-16.7)	632	11.2	(6.7-15.8)
						1	0.7			27	23.8			Combust+NonCombust+Vape	0	0	0	0	0	0		Combust+NonCombust+Vape	13	8.2	(3.9-12.6)	225	6.7	(2.7-10.6)		Combust+NonCombust+Vape	13	5.8	(2.7-8.8)	225	4	(1.6-6.4)
						0	0			13	8.1			Combust+Vape+Quit	0	0	0	0	0	0		Combust+Vape+Quit	1	0.6	(-0.6-1.9)	21	0.6	(-0.6-1.8)		Combust+Vape+Quit	1	0.4	(-0.4-1.3)	21	0.4	(-0.4-1.1)
						0	0			1	1			Combust+NonCombust+Quit	0	0	0	0	0	0		Combust+NonCombust+Quit	0	0	0	0	0	0		Combust+NonCombust+Quit	0	0	0	0	0	0
						0	0			0	1.1			Combust+NonCombust+Vape+Quit	0	0	0	0	0	0		Combust+NonCombust+Vape+Quit	2	1.3	(-0.5-3)	30	0.9	(-0.4-2.1)		Combust+NonCombust+Vape+Quit	2	0.9	(-0.3-2.1)	30	0.5	(-0.2-1.3)
						0	0			2	4.3			Combust+Quit	0	0	0	0	0	0		Combust+Quit	2	1.3	(-0.5-3)	39	1.2	(-0.5-2.8)		Combust+Quit	2	0.9	(-0.3-2.1)	39	0.7	(-0.3-1.7)
						0	0			2	0.2			NonCombust only	1	1.5	(-1.5-4.4)	54	2.4	(-2.3-7.1)		NonCombust only	4	2.5	(0.1-5)	93	2.8	(-0.1-5.7)		NonCombust only	5	2.2	(0.3-4.1)	147	2.6	(0.1-5.2)
Any use of heated or smokeless tobacco use, but not combustible tobacco, n= 26, 11% (6.5-15.6)						1	2.4	n= 4, 5% (-0.6-10.5)		4	1.5	n= 22, 15.1% (8.6-21.7)		NonCombust+Vape	3	4.4	(-0.6-9.4)	58	2.6	(-0.4-5.6)		NonCombust+Vape	18	11.4	(6.4-16.4)	415	12.3	(6.3-18.4)		NonCombust+Vape	21	9.3	(5.5-13.1)	474	8.4	(4.5-12.3)
						3	2.6			18	2.5			NonCombust+Quit	0	0	0	0	0	0		NonCombust+Quit	0	0	0	0	0	0		NonCombust+Quit	0	0	0	0	0	0
						0	0			0	0			NonCombust+Vape+Quit	0	0	0	0	0	0		NonCombust+Vape+Quit	0	0	0	0	0	0		NonCombust+Vape+Quit	0	0	0	0	0	0
						0	0			0	0			Vape only	52	76.5	(66.1-86.8)	1788	79.2	(68.8-89.5)		Vape only	62	39.2	(31.5-46.9)	1342	39.9	(31.2-48.5)		Vape only	114	50.4	(43.9-57)	3130	55.7	(48.3-63)
Continue vaping only, or quit all tobacco, n= 116, 56.6% (49.3-64)						52	79.2	n= 53, 80.9% (71-90.8)		62	9.9	n= 63, 40.3% (31.7-49)		Vape+Quit	1	1.5	(-1.5-4.4)	39	1.7	(-1.7-5.2)		Vape+Quit	1	0.6	(-0.6-1.9)	16	0.5	(-0.5-1.4)		Vape+Quit	2	0.9	(-0.3-2.1)	55	1	(-0.5-2.4)
						1	1.7			1	0.2			Quit only	4	5.9	(0.1-11.6)	134	6	(-0.1-12)		Quit only	5	3.2	(0.4-5.9)	108	3.2	(0-6.4)		Quit only	9	4	(1.4-6.6)	242	4.3	(1.3-7.4)
Quit all tobacco, n= 9, 4.3% (1.3-7.4)						4	6	n= 4, 6% (-0.1-12)		5	1.2	n= 5, 3.2% (0-6.4)		AnyCombust	7	10.3	(2.9-17.7)	185	8.2	(1.6-14.7)		AnyCombust	68	43	(35.2-50.8)	1392	41.4	(32.7-50)		AnyCombust	75	33.2	(27-39.4)	1576	28	(21.7-34.4)
														AnyNonCombust	5	7.4	(1-13.7)	135	6	(0.1-11.9)		AnyNonCombust	43	27.2	(20.2-34.2)	862	25.6	(18-33.2)		AnyNonCombust	48	21.2	(15.9-26.6)	997	17.7	(12.4-23)
Adults with at least a college degree who use e-cigarettes exclusively	n*	7	5	57	5	REAL-WORLD E-CIGARETTE FLAVOR RESTRICTIONS								AnyVape	57	83.8	(74.8-92.8)	1901	84.2	(74.7-93.7)		AnyVape	124	78.5	(72-85)	2665	79.2	(72.1-86.3)		AnyVape	181	80.1	(74.8-85.3)	4566	81.2	(75.5-86.9)
	%*	8.2 (1.6-14.7)	6 (0.1-11.9)	84.2 (74.7-93.7)	7.7 (0.8-14.6)									AnyQuit	5	7.4	(1-13.7)	174	7.7	(0.8-14.6)		AnyQuit	11	7	(3-11)	213	6.3	(2.3-10.4)		AnyQuit	16	7.1	(3.7-10.4)	387	6.9	(3.2-10.5)
Adults with at least a college degree who dual use	n*	68	43	124	11									NonCombust	4	5.9	(0.1-11.6)	112	5	(-0.6-10.5)		NonCombust	22	13.9	(8.5-19.4)	508	15.1	(8.6-21.7)		NonCombust	26	11.5	(7.3-15.7)	621	11	(6.5-15.6)
	%*	41.4 (32.7-50)	25.6 (18-33.2)	79.2 (72.1-86.3)	6.3 (2.3-10.4)									Vape	53	77.9	(67.8-88.1)	1828	80.9	(71-90.8)		Vape	63	39.9	(32.2-47.6)	1358	40.3	(31.7-49)		Vape	116	51.3	(44.8-57.9)	3185	56.6	(49.3-64)
Adults with at least a college degree (18-34) who use flavored e-cigarettes, n= 147		Responses to ban				Adults with at least a college degree who use e-cigarettes exclusively, n =32				Adults with at least a college degree who dual use, n=115				EXCLUSIVE								DUAL								COMBINED
														Response to Hypothetical	n=	Unweighted %	95% CI(unwtd)	Weighted n=	Weighted %	95% CI		Response to Hypothetical	n=	Unweighted %	95% CI(unwtd)	Weighted n=	Weighted %	95% CI		Response to Hypothetical	n=	Unweighted %	95% CI(unwtd)	Weighted n=	Weighted %	95% CI
		C	S	E	Q	n	%			n	%			Combust only	2	6.2	(-2.6-15.1)	36	3.8	(-1.8-9.4)		Combust only	27	23.5	(15.6-31.3)	523	22.2	(14-30.4)		Combust only	29	19.7	(13.2-26.2)	559	16.9	(10.7-23.1)
Any use of combustible tobacco, n= 60, 39.3% (30.5-48.2)						2	3.8	n= 4, 12.6% (-0.6-25.7)		27	42.4	n= 56, 50.2% (39.8-60.5)		Combust+NonCombust	0	0	0	0	0	0		Combust+NonCombust	6	5.2	(1.1-9.3)	129	5.5	(0.8-10.1)		Combust+NonCombust	6	4.1	(0.8-7.3)	129	3.9	(0.6-7.2)
						0	0			6	3.8			Combust+Vape	1	3.1	(-3.2-9.5)	39	4.1	(-4.2-12.4)		Combust+Vape	11	9.6	(4.1-15)	250	10.6	(4-17.2)		Combust+Vape	12	8.2	(3.7-12.6)	289	8.7	(3.5-13.9)
						1	4.1			11	23.8			Combust+NonCombust+Vape	0	0	0	0	0	0		Combust+NonCombust+Vape	8	7	(2.2-11.7)	189	8	(1.6-14.5)		Combust+NonCombust+Vape	8	5.4	(1.7-9.2)	189	5.7	(1.1-10.3)
						0	0			8	8.1			Combust+Vape+Quit	1	3.1	(-3.2-9.5)	45	4.7	(-4.8-14.2)		Combust+Vape+Quit	1	0.9	(-0.9-2.6)	13	0.6	(-0.5-1.7)		Combust+Vape+Quit	2	1.4	(-0.5-3.3)	58	1.8	(-1-4.5)
						1	4.7			1	1			Combust+NonCombust+Quit	0	0	0	0	0	0		Combust+NonCombust+Quit	0	0	0	0	0	0		Combust+NonCombust+Quit	0	0	0	0	0	0
						0	0			0	1.1			Combust+NonCombust+Vape+Quit	0	0	0	0	0	0		Combust+NonCombust+Vape+Quit	2	1.7	(-0.7-4.2)	33	1.4	(-0.6-3.4)		Combust+NonCombust+Vape+Quit	2	1.4	(-0.5-3.3)	33	1	(-0.4-2.4)
						0	0			2	4.3			Combust+Quit	0	0	0	0	0	0		Combust+Quit	1	0.9	(-0.9-2.6)	45	1.9	(-1.8-5.7)		Combust+Quit	1	0.7	(-0.7-2)	45	1.4	(-1.3-4)
						0	0			1	0.2			NonCombust only	0	0	0	0	0	0		NonCombust only	3	2.6	(-0.3-5.6)	49	2.1	(-0.3-4.5)		NonCombust only	3	2	(-0.3-4.4)	49	1.5	(-0.2-3.2)
Any use of heated or smokeless tobacco use, but not combustible tobacco, n= 9, 5.1% (1.7-8.5)						0	0	n= 0, 0% 0		3	1.5	n= 9, 7.2% (2.5-11.9)		NonCombust+Vape	0	0	0	0	0	0		NonCombust+Vape	3	2.6	(-0.3-5.6)	64	2.7	(-0.4-5.8)		NonCombust+Vape	3	2	(-0.3-4.4)	64	1.9	(-0.3-4.1)
						0	0			3	2.5			NonCombust+Quit	0	0	0	0	0	0		NonCombust+Quit	2	1.7	(-0.7-4.2)	36	1.5	(-0.6-3.7)		NonCombust+Quit	2	1.4	(-0.5-3.3)	36	1.1	(-0.4-2.6)
						0	0			2	0			NonCombust+Vape+Quit	0	0	0	0	0	0		NonCombust+Vape+Quit	1	0.9	(-0.9-2.6)	21	0.9	(-0.9-2.6)		NonCombust+Vape+Quit	1	0.7	(-0.7-2)	21	0.6	(-0.6-1.9)
						0	0			1	0			Vape only	19	59.4	(41.4-77.4)	543	56.8	(37.4-76.1)		Vape only	36	31.3	(22.7-39.9)	694	29.5	(20-38.9)		Vape only	55	37.4	(29.5-45.3)	1237	37.3	(28.5-46.2)
Continue vaping only, or quit all tobacco, n= 56, 37.8% (28.9-46.7)						19	56.8	n= 19, 56.8% (37.4-76.1)		36	9.9	n= 37, 30.1% (20.7-39.6)		Vape+Quit	0	0	0	0	0	0		Vape+Quit	1	0.9	(-0.9-2.6)	16	0.7	(-0.7-2)		Vape+Quit	1	0.7	(-0.7-2)	16	0.5	(-0.5-1.4)
						0	0			1	0.2			Quit only	9	28.1	(11.7-44.6)	293	30.6	(12.6-48.7)		Quit only	13	11.3	(5.4-17.2)	294	12.5	(5.4-19.6)		Quit only	22	15	(9.1-20.8)	587	17.7	(10.5-25)
Quit all tobacco, n= 22, 17.7% (10.5-25)						9	30.6	n= 9, 30.6% (12.6-48.7)		13	1.2	n= 13, 12.5% (5.4-19.6)		AnyCombust	4	12.5	(0.4-24.6)	120	12.6	(-0.6-25.7)		AnyCombust	56	48.7	(39.4-58)	1182	50.2	(39.8-60.5)		AnyCombust	60	40.8	(32.8-48.9)	1302	39.3	(30.5-48.2)
														AnyNonCombust	0	0	0	0	0	0		AnyNonCombust	25	21.7	(14.1-29.4)	521	22.1	(13.5-30.7)		AnyNonCombust	25	17	(10.9-23.2)	521	15.7	(9.3-22.2)
Adults with at least a college degree who use e-cigarettes exclusively	n*	4	0	21	10	HYPOTHETICAL E-CIGARETTE FLAVOR BAN								AnyVape	21	65.6	(48.2-83)	627	65.6	(47.2-83.9)		AnyVape	63	54.8	(45.5-64)	1279	54.3	(44-64.6)		AnyVape	84	57.1	(49-65.2)	1906	57.6	(48.6-66.5)
	%*	12.6 (-0.6-25.7)	0 0	65.6 (47.2-83.9)	35.4 (16.5-54.2)									AnyQuit	10	31.2	(14.3-48.2)	338	35.4	(16.5-54.2)		AnyQuit	21	18.3	(11.1-25.4)	457	19.4	(11.1-27.8)		AnyQuit	31	21.1	(14.4-27.8)	796	24	(16-32)
Adults with at least a college degree who dual use	n*	56	25	63	21									NonCombust	0	0	0	0	0	0		NonCombust	9	7.8	(2.8-12.8)	169	7.2	(2.5-11.9)		NonCombust	9	6.1	(2.2-10)	169	5.1	(1.7-8.5)
	%*	50.2 (39.8-60.5)	22.1 (13.5-30.7)	54.3 (44-64.6)	19.4 (11.1-27.8)									Vape	19	59.4	(41.4-77.4)	543	56.8	(37.4-76.1)		Vape	37	32.2	(23.5-40.8)	709	30.1	(20.7-39.6)		Vape	56	38.1	(30.2-46)	1252	37.8	(28.9-46.7)

## Sheet: Ages 35-41
Adults (35-41) who use flavored e-cigarettes, n= 57		Responses to ban				Adults (35-41) who use e-cigarettes exclusively, n =0				Adults (35-41) who dual use, n=57												DUAL								COMBINED
																						Response to real-world ban	n=	Unweighted %	95% CI(unwtd)	Weighted n=	Weighted %	95% CI		Response to real-world ban	n=	Unweighted %	95% CI(unwtd)	Weighted n=	Weighted %	95% CI
		C	S	E	Q	n	%			n	%											Combust only	10	17.5	(7.4-27.7)	168	19.3	(7.9-30.6)		Combust only	10	17.5	(7.4-27.7)	168	19.3	(7.9-30.6)
Any use of combustible tobacco, n= 18, 32.4% (19.1-45.6)						0				10	42.4	n= 18, 32.4% (19.1-45.6)										Combust+NonCombust	1	1.8	(-1.8-5.3)	21	2.4	(-2.4-7.1)		Combust+NonCombust	1	1.8	(-1.8-5.3)	21	2.4	(-2.4-7.1)
						0				1	3.8											Combust+Vape	5	8.8	(1.2-16.3)	63	7.3	(0.3-14.2)		Combust+Vape	5	8.8	(1.2-16.3)	63	7.3	(0.3-14.2)
						0				5	23.8											Combust+NonCombust+Vape	2	3.5	(-1.4-8.4)	30	3.5	(-1.4-8.3)		Combust+NonCombust+Vape	2	3.5	(-1.4-8.4)	30	3.5	(-1.4-8.3)
						0				2	8.1											Combust+Vape+Quit	0	0	0	0	0	0		Combust+Vape+Quit	0	0	0	0	0	0
						0				0	1											Combust+NonCombust+Quit	0	0	0	0	0	0		Combust+NonCombust+Quit	0	0	0	0	0	0
						0				0	1.1											Combust+NonCombust+Vape+Quit	0	0	0	0	0	0		Combust+NonCombust+Vape+Quit	0	0	0	0	0	0
						0				0	4.3											Combust+Quit	0	0	0	0	0	0		Combust+Quit	0	0	0	0	0	0
						0				0	0.2											NonCombust only	1	1.8	(-1.8-5.3)	21	2.4	(-2.4-7.1)		NonCombust only	1	1.8	(-1.8-5.3)	21	2.4	(-2.4-7.1)
Any use of heated or smokeless tobacco use, but not combustible tobacco, n= 6, 11.7% (2.5-20.8)						0				1	1.5	n= 6, 11.7% (2.5-20.8)										NonCombust+Vape	5	8.8	(1.2-16.3)	81	9.3	(1.2-17.4)		NonCombust+Vape	5	8.8	(1.2-16.3)	81	9.3	(1.2-17.4)
						0				5	2.5											NonCombust+Quit	0	0	0	0	0	0		NonCombust+Quit	0	0	0	0	0	0
						0				0	0											NonCombust+Vape+Quit	0	0	0	0	0	0		NonCombust+Vape+Quit	0	0	0	0	0	0
						0				0	0											Vape only	32	56.1	(42.9-69.4)	481	55.3	(41.3-69.3)		Vape only	32	56.1	(42.9-69.4)	481	55.3	(41.3-69.3)
Continue vaping only, or quit all tobacco, n= 32, 55.3% (41.3-69.3)						0				32	9.9	n= 32, 55.3% (41.3-69.3)										Vape+Quit	0	0	0	0	0	0		Vape+Quit	0	0	0	0	0	0
						0				0	0.2											Quit only	1	1.8	(-1.8-5.3)	6	0.7	(-0.7-2)		Quit only	1	1.8	(-1.8-5.3)	6	0.7	(-0.7-2)
Quit all tobacco, n= 1, 0.7% (-0.7-2)						0				1	1.2	n= 1, 0.7% (-0.7-2)										AnyCombust	18	31.6	(19.1-44)	282	32.4	(19.1-45.6)		AnyCombust	18	31.6	(19.1-44)	282	32.4	(19.1-45.6)
																						AnyNonCombust	9	15.8	(6-25.6)	152	17.5	(6.7-28.3)		AnyNonCombust	9	15.8	(6-25.6)	152	17.5	(6.7-28.3)
Adults (35-41) who use e-cigarettes exclusively	n*					REAL-WORLD E-CIGARETTE FLAVOR RESTRICTIONS																AnyVape	44	77.2	(66-88.4)	655	75.3	(62.9-87.8)		AnyVape	44	77.2	(66-88.4)	655	75.3	(62.9-87.8)
	%*																					AnyQuit	1	1.8	(-1.8-5.3)	6	0.7	(-0.7-2)		AnyQuit	1	1.8	(-1.8-5.3)	6	0.7	(-0.7-2)
Adults (35-41) who dual use	n*	18	9	44	1																	NonCombust	6	10.5	(2.3-18.7)	101	11.7	(2.5-20.8)		NonCombust	6	10.5	(2.3-18.7)	101	11.7	(2.5-20.8)
	%*	32.4 (19.1-45.6)	17.5 (6.7-28.3)	75.3 (62.9-87.8)	0.7 (-0.7-2)																	Vape	32	56.1	(42.9-69.4)	481	55.3	(41.3-69.3)		Vape	32	56.1	(42.9-69.4)	481	55.3	(41.3-69.3)
Adults (35-41) who use flavored e-cigarettes, n= 34		Responses to ban				Adults (35-41) who use e-cigarettes exclusively, n =0				Adults with at least a college degree who dual use, n=34												DUAL								COMBINED
																						Response to Hypothetical	n=	Unweighted %	95% CI(unwtd)	Weighted n=	Weighted %	95% CI		Response to Hypothetical	n=	Unweighted %	95% CI(unwtd)	Weighted n=	Weighted %	95% CI
		C	S	E	Q	n	%			n	%											Combust only	2	5.9	(-2.5-14.2)	36	6.8	(-2.9-16.5)		Combust only	2	5.9	(-2.5-14.2)	36	6.8	(-2.9-16.5)
Any use of combustible tobacco, n= 24, 72.9% (56.9-89)						0	0			2	42.4	n= 24, 72.9% (56.9-89)										Combust+NonCombust	6	17.6	(4.1-31.1)	90	17.3	(3.9-30.6)		Combust+NonCombust	6	17.6	(4.1-31.1)	90	17.3	(3.9-30.6)
						0	0			6	3.8											Combust+Vape	10	29.4	(13.3-45.5)	154	29.5	(12.5-46.5)		Combust+Vape	10	29.4	(13.3-45.5)	154	29.5	(12.5-46.5)
						0	0			10	23.8											Combust+NonCombust+Vape	5	14.7	(2.2-27.2)	81	15.4	(2.2-28.7)		Combust+NonCombust+Vape	5	14.7	(2.2-27.2)	81	15.4	(2.2-28.7)
						0	0			5	8.1											Combust+Vape+Quit	0	0	0	0	0	0		Combust+Vape+Quit	0	0	0	0	0	0
						0	0			0	1											Combust+NonCombust+Quit	0	0	0	0	0	0		Combust+NonCombust+Quit	0	0	0	0	0	0
						0	0			0	1.1											Combust+NonCombust+Vape+Quit	0	0	0	0	0	0		Combust+NonCombust+Vape+Quit	0	0	0	0	0	0
						0	0			0	4.3											Combust+Quit	1	2.9	(-3-8.9)	21	3.9	(-4-11.9)		Combust+Quit	1	2.9	(-3-8.9)	21	3.9	(-4-11.9)
						0	0			1	0.2											NonCombust only	1	2.9	(-3-8.9)	15	2.9	(-3-8.7)		NonCombust only	1	2.9	(-3-8.9)	15	2.9	(-3-8.7)
Any use of heated or smokeless tobacco use, but not combustible tobacco, n= 1, 2.9% (-3-8.7)						0	0			1	1.5	n= 1, 2.9% (-3-8.7)										NonCombust+Vape	0	0	0	0	0	0		NonCombust+Vape	0	0	0	0	0	0
						0	0			0	2.5											NonCombust+Quit	0	0	0	0	0	0		NonCombust+Quit	0	0	0	0	0	0
						0	0			0	0											NonCombust+Vape+Quit	0	0	0	0	0	0		NonCombust+Vape+Quit	0	0	0	0	0	0
						0	0			0	0											Vape only	7	20.6	(6.3-34.9)	87	16.6	(3.9-29.3)		Vape only	7	20.6	(6.3-34.9)	87	16.6	(3.9-29.3)
Continue vaping only, or quit all tobacco, n= 7, 16.6% (3.9-29.3)						0	0			7	9.9	n= 7, 16.6% (3.9-29.3)										Vape+Quit	0	0	0	0	0	0		Vape+Quit	0	0	0	0	0	0
						0	0			0	0.2											Quit only	2	5.9	(-2.5-14.2)	40	7.6	(-3-18.2)		Quit only	2	5.9	(-2.5-14.2)	40	7.6	(-3-18.2)
Quit all tobacco, n= 2, 7.6% (-3-18.2)						0	0			2	1.2	n= 2, 7.6% (-3-18.2)										AnyCombust	24	70.6	(54.5-86.7)	382	72.9	(56.9-89)		AnyCombust	24	70.6	(54.5-86.7)	382	72.9	(56.9-89)
																						AnyNonCombust	12	35.3	(18.4-52.2)	186	35.6	(18.2-52.9)		AnyNonCombust	12	35.3	(18.4-52.2)	186	35.6	(18.2-52.9)
Adults (35-41) who use e-cigarettes exclusively, n =0	n*					HYPOTHETICAL E-CIGARETTE FLAVOR BAN																AnyVape	22	64.7	(47.8-81.6)	322	61.5	(43.6-79.5)		AnyVape	22	64.7	(47.8-81.6)	322	61.5	(43.6-79.5)
	%*																					AnyQuit	3	8.8	(-1.2-18.9)	60	11.5	(-1.3-24.3)		AnyQuit	3	8.8	(-1.2-18.9)	60	11.5	(-1.3-24.3)
Adults with at least a college degree who dual use	n*	24	12	22	3																	NonCombust	1	2.9	(-3-8.9)	15	2.9	(-3-8.7)		NonCombust	1	2.9	(-3-8.9)	15	2.9	(-3-8.7)
	%*	72.9 (56.9-89)	35.6 (18.2-52.9)	61.5 (43.6-79.5)	11.5 (-1.3-24.3)																	Vape	7	20.6	(6.3-34.9)	87	16.6	(3.9-29.3)		Vape	7	20.6	(6.3-34.9)	87	16.6	(3.9-29.3)
